# Supplementary material for: Integrated Lipidomic and Metabolomics Analysis Revealing the Effects of Frozen Storage Duration on Pork Lipids
Source: Metabolites. 2022 Oct 16;12(10):977. doi: 10.3390/metabo12100977 (PMC9609991; doi:10.3390/metabo12100977)
Supplement: Supplementary file 1 [file metabolites-12-00977-s001.zip › Supplementary tables.xlsx]

## Sheet: Table S1
Table S1. Lipids identified in positive mode
Alignment ID	Average Rt(min)	Average Mz	Metabolite name	Adduct type	Post curation result	Fill %	MS/MS assigned	Reference RT	Reference m/z	Formula	Ontology	INCHIKEY	SMILES	Annotation tag (VS1.0)	RT matched	m/z matched	MS/MS matched	Comment	Manually modified for quantification	Manually modified for annotation	Isotope tracking parent ID	Isotope tracking weight number	Total score	RT similarity	Dot product	Reverse dot product	Fragment presence %	S/N average	Spectrum reference file name	MS1 isotopic spectrum	MS/MS spectrum	QC-1	QC-2	QC-3	QC-4	QC-5	QC-6	T1-1	T1-2	T1-3	T1-4	T1-5	T2-1	T2-2	T2-3	T2-4	T2-5	T3-1	T3-2
0	1.508	200.2	Unknown	[M+H]+	similar chromatogram in higher mz_20; found in higher mz's MsMs_58	0.964	TRUE	null	null	null	null	null	null	999	FALSE	FALSE	FALSE		FALSE	FALSE	null	null	null	null	null	null	null	10.4	pos-qc-4	200.19241:1477 201.19576:1094 202.19912:285	71.95152:49 98.97245:25 98.97803:74	14168	10695	12258	10647	10399	8799	6038	8171	7542	7214	8519	8645	6522	4987	5473	6247	10775	7877
1041	3.853	1194.75	RIKEN P-VS1 ID-18829 from Mouse_Macrophage_WT_N_F1AA	[M+H]+		0.964	TRUE	9.26	1194.82		Unknown			430	TRUE	TRUE	TRUE		FALSE	FALSE	null	null	87.5	99.9	85.3	89	100	93.18	pos-s-01	1194.75085:2194 1195.7542:3223 1196.75756:1704	184.06808:25 219.16705:122 408.84268:21 415.17166:98 527.2915:49 563.2226:1173 564.21881:122 573.50977:21 619.28552:895 620.28467:153 675.33954:1089 676.35736:198 693.34143:49 711.27319:122 729.2785:1882 730.27545:319 731.40216:2024 732.41583:199 785.34851:2281 786.34772:346 787.46173:317 787.47748:557 788.47009:122 823.39343:74 841.40143:1509 842.39081:261 843.53571:302 844.51007:122 879.44934:7…	12334	14256	18282	12530	13153	12647	10733	14883	15889	10791	8769	13985	11901	12635	16287	12427	11561	13875
2	2.719	212.199	Unknown	[M+H]+	similar chromatogram in higher mz_617; similar chromatogram in higher mz_19	1	FALSE	null	null	null	null	null	null	999	FALSE	FALSE	FALSE		FALSE	FALSE	null	null	null	null	null	null	null	17.38	pos-qc-3	212.19949:3659 213.20284:604 214.2062:0		15951	14961	15113	11386	3633	11259	9568	5744	7324	10813	8458	7413	7119	4848	3909	3809	9073	4056
3	1.05	218.211	Unknown	[M+H]+	ion correlated with 25; found in higher mz's MsMs_25	1	TRUE	null	null	null	null	null	null	999	FALSE	FALSE	FALSE		FALSE	FALSE	null	null	null	null	null	null	null	140.92	pos-qc-3	218.21049:12623 219.21384:2227 220.2172:476	56.04704:12 56.04914:12 57.06964:61 68.05284:10 70.06438:61 88.07447:49 98.97811:10 102.09884:12 133.09416:10 160.07571:10 200.20132:25 218.20851:76	47307	46710	36501	42207	77686	75499	18428	62056	69924	29074	23680	280559	249427	322226	249908	286910	347318	267018
4	0.867	226.177	Unknown	[M+H]+		0.857	TRUE	null	null	null	null	null	null	999	FALSE	FALSE	FALSE		FALSE	FALSE	null	null	null	null	null	null	null	7.04	pos-qc-3	226.18114:2139 227.18449:771 228.18785:693	67.05513:21 120.06395:21	9873	10665	10152	7025	10003	6715	9010	6115	10421	4684	9734	6183	3524	3104	3302	3319	4852	3208
5	2.207	226.179	Unknown	[M+H]+		1	TRUE	null	null	null	null	null	null	999	FALSE	FALSE	FALSE		FALSE	FALSE	null	null	null	null	null	null	null	13.41	pos-qc-3	226.1769:3451 227.18025:1318 228.18361:10045	53.03969:49 55.05439:74 67.05391:98 69.06822:21 77.03882:98 79.05079:74 81.07101:150 83.0873:21 91.05564:74 93.07257:74 95.08423:74 100.71803:21 105.07496:25 119.08176:25 127.05271:21 131.086:74 145.10321:49 163.96924:21 226.14983:25	22413	20912	21531	17457	18426	16557	23967	13299	16991	14672	13749	13740	9311	6346	6294	8310	9051	6855
6	2.719	226.21	Unknown	[M+H]+	similar chromatogram in higher mz_617	0.946	FALSE	null	null	null	null	null	null	999	FALSE	FALSE	FALSE		FALSE	FALSE	null	null	null	null	null	null	null	13.14	pos-qc-3	226.21039:4432 227.21374:1566 228.2171:0		18942	15037	19894	16259	15874	15343	10259	10236	8119	14811	10952	11308	7986	5811	4644	5868	8414	5876
7	2.214	228.197	Unknown	[M+H]+		1	TRUE	null	null	null	null	null	null	999	FALSE	FALSE	FALSE		FALSE	FALSE	null	null	null	null	null	null	null	34.77	pos-qc-3	228.1967:8939 229.20005:1833 230.20341:278	53.03662:49 55.05335:403 57.06847:25 67.05391:257 77.04005:49 79.05453:98 81.06975:156 83.08218:49 91.05163:25 91.05832:25 93.06716:49 95.08423:180 98.96954:49 109.10013:74 121.07307:25 211.16823:25	60190	59855	59052	47956	48290	45262	62800	35508	41964	37691	36015	35792	25246	16221	15037	20396	21964	16540
1	0.864	202.189	w/o MS2:NAE 9:0	[M+H]+		0.964	TRUE	3.5	202.18	C11H23NO2	NAE	QWJKOSGGYVUJBP-UHFFFAOYSA-N	O=C(NCCO)CCCCCCCC	530	TRUE	TRUE	FALSE		FALSE	FALSE	null	null	69.4	100	null	null	null	16.32	pos-qc-4	202.18857:2191 203.19192:640 204.19528:128	58.06393:20 72.04429:151 86.05917:15 86.09693:20 101.06898:25 129.10132:60 157.12944:33	9813	10945	10427	8024	9842	7629	10335	8534	9619	9793	9168	7742	7014	7147	8144	8597	7837	8584
9	2.175	239.237	Unknown	[M+H]+	found in higher mz's MsMs_134	1	TRUE	null	null	null	null	null	null	999	FALSE	FALSE	FALSE		FALSE	FALSE	null	null	null	null	null	null	null	38.56	pos-qc-3	239.23463:6887 240.23798:2150 241.24134:458	55.05751:49 88.9443:21 128.06226:25 153.06807:25 169.10663:21 183.08492:25	33166	33557	28156	26162	28105	26953	18772	30111	25430	26992	24898	28177	27792	28478	23176	25613	62354	61168
10	2.72	240.234	Unknown	[M+H]+	similar chromatogram in higher mz_89; similar chromatogram in higher mz_148; similar chromatogram in higher mz_780	1	TRUE	null	null	null	null	null	null	999	FALSE	FALSE	FALSE		FALSE	FALSE	null	null	null	null	null	null	null	15.32	pos-qc-6	240.23741:2960 241.24076:720 242.24412:0	65.04046:21 73.04522:25 73.04881:25 103.0686:21 106.07627:21 108.97626:21 110.9791:21 132.14769:21 134.09705:21 145.07867:21 151.03061:21 165.97438:21 179.00194:21 191.00397:21 207.02986:21 240.08014:21 240.19104:21	21177	20429	17900	14089	13865	12176	12897	10237	8361	8783	10281	10703	8189	2798	5326	5019	13411	5791
11	0.894	242.222	Unknown	[M+H]+		1	TRUE	null	null	null	null	null	null	999	FALSE	FALSE	FALSE		FALSE	FALSE	null	null	null	null	null	null	null	16.46	pos-qc-3	242.22206:2037 243.22541:603 244.22877:192	56.01128:16 69.0683:56 86.09705:33 98.97523:16 112.0722:157 114.12714:16 129.10307:41 157.13138:99 169.1342:67	9406	11690	9509	8090	9319	9414	9134	10527	10535	11469	10189	7708	8253	8589	8596	9047	8940	8175
12	3.144	243.21	Unknown	[M+H]+	found in higher mz's MsMs_165	0.982	TRUE	null	null	null	null	null	null	999	FALSE	FALSE	FALSE		FALSE	FALSE	null	null	null	null	null	null	null	8	pos-qc-3	243.20343:991 244.20678:247 245.21014:475	67.05283:21 79.05462:25 136.04366:21	4919	4948	5858	4274	5425	4628	3558	6335	6793	7401	5277	5547	4497	5852	5202	4801	5111	5438
13	2.257	244.187	Unknown	[M+H]+		0.964	TRUE	null	null	null	null	null	null	999	FALSE	FALSE	FALSE		FALSE	FALSE	null	null	null	null	null	null	null	19.93	pos-s-40	244.1828:674 245.18615:590 246.18951:112	55.05247:49 81.0687:25 114.94579:21	15131	13416	14107	11721	11594	10601	14734	8367	11334	8416	9209	8525	4996	4098	3307	5083	5743	4887
8	1.33	230.249	NAE 11:0	[M+H]+		1	TRUE	4.68	230.212	C13H27NO2	NAE	YDINIJMIEYHHHK-UHFFFAOYSA-N	O=C(NCCO)CCCCCCCCCC	410	TRUE	TRUE	TRUE		FALSE	FALSE	null	null	100	99.9	69.7	75	100	46.03	pos-s-27	230.24648:4174 231.24983:770 232.25319:104	57.06823:16 230.24086:52	37669	35114	30544	24308	29023	25196	11787	18859	17739	16951	15383	17649	16767	15907	79689	17693	40298	36169
15	2.003	245.224	Unknown	[M+H]+	found in higher mz's MsMs_38	0.929	TRUE	null	null	null	null	null	null	999	FALSE	FALSE	FALSE		FALSE	FALSE	null	null	null	null	null	null	null	7.81	pos-qc-3	245.22725:1518 246.2306:534 247.23396:392	87.0449:21 98.97518:49	10133	11932	11092	8208	9144	8509	8531	10143	9485	10665	10143	7432	5913	5569	5794	5839	6085	7127
14	1.454	244.266	NAE 12:0	[M+H]+		0.982	TRUE	5.2	244.227	C14H29NO2	NAE	QZXSMBBFBXPQHI-UHFFFAOYSA-N	O=C(NCCO)CCCCCCCCCCC	410	TRUE	TRUE	TRUE		FALSE	FALSE	null	null	100	99.9	57.7	75	100	31.36	pos-s-29	244.25587:713 245.25922:152 246.26258:477	183.08029:10 244.25981:25	52248	52703	48789	35788	40856	37963	17362	21715	18794	25687	19404	23994	20258	18160	14525	16627	5683	5638
17	2.197	247.239	Unknown	[M+H]+	similar chromatogram in higher mz_244	1	TRUE	null	null	null	null	null	null	999	FALSE	FALSE	FALSE		FALSE	FALSE	null	null	null	null	null	null	null	13.68	pos-qc-3	247.24181:3115 248.24516:1098 249.24852:185	59.04971:21 71.95144:25 81.06721:25 98.96954:25	18502	20112	16905	13587	12527	14526	8225	17327	15097	16086	15454	9522	7447	7463	9286	9106	9659	9693
18	1.908	254.245	Unknown	[M+H]+	found in higher mz's MsMs_33	1	TRUE	null	null	null	null	null	null	999	FALSE	FALSE	FALSE		FALSE	FALSE	null	null	null	null	null	null	null	25.17	pos-qc-3	254.24533:3109 255.24868:1076 256.25204:1441	73.04353:25 73.04953:74 92.05196:21 134.09308:21 147.06902:49 254.24094:25	17380	16442	15135	12506	13275	12771	14818	15607	12081	11340	11634	14543	13448	8726	16321	13336	24106	21098
19	2.721	254.245	Unknown	[M+H]+		0.964	TRUE	null	null	null	null	null	null	999	FALSE	FALSE	FALSE		FALSE	FALSE	null	null	null	null	null	null	null	20.28	pos-qc-6	254.2419:2935 255.24525:240 256.24861:480	73.04162:25 133.1044:21	17750	19535	17732	13209	15886	13327	10005	9961	7949	13390	10986	9095	5745	4025	5122	5046	11707	5159
16	1.244	246.244	w/o MS2:SPB 14:0;2O	[M+H]+	ion correlated with 53	1	TRUE	4.72	246.243	C14H31NO2	DHSph	JDTJDLPFECSKQJ-UHFFFAOYSA-N	OCC(N)C(O)CCCCCCCCCCC	530	TRUE	TRUE	FALSE		FALSE	FALSE	null	null	100	99.9	null	null	null	342.26	pos-s-22	246.2442:97692 247.24755:12655 248.25091:1422	57.06628:24 57.07052:215 68.04689:49 68.0492:25 70.06187:411 85.09731:25 88.07567:409 102.0874:73 106.08151:49 106.0844:187 145.08492:21 202.20796:98 228.22974:217 246.23726:705	158899	158859	145776	114071	128094	122426	62288	92106	90391	92117	71219	297362	261689	306064	236003	286367	443726	385005
21	2.117	256.264	Unknown	[M+H]+	similar chromatogram in higher mz_94	1	TRUE	null	null	null	null	null	null	999	FALSE	FALSE	FALSE		FALSE	FALSE	null	null	null	null	null	null	100	183.47	pos-s-21	256.26038:26853 257.26373:5044 258.26709:799	55.0562:25 57.07138:122 65.0397:21 70.06866:49 83.08957:21 88.07533:74 102.09694:49 256.26065:507	183820	172543	157609	123547	132052	114235	83935	175966	104530	123753	104615	84610	64743	45875	65140	62329	105676	88162
22	3.146	257.23	Unknown	[M+H]+	found in higher mz's MsMs_158	0.804	FALSE	null	null	null	null	null	null	999	FALSE	FALSE	FALSE		FALSE	FALSE	null	null	null	null	null	null	null	4.75	pos-s-04	257.2298:1075 258.23315:304 259.23651:1549		4690	4703	4129	3826	3850	3531	3691	4860	5155	5269	4441	4386	3765	4732	3662	3808	5163	4223
20	1.513	256.261	NAE 13:1	[M+H]+	found in higher mz's MsMs_236; found in higher mz's MsMs_173; found in higher mz's MsMs_152; found in higher mz's MsMs_131; found in higher mz's MsMs_85; found in higher mz's MsMs_84; found in higher mz's MsMs_36; found in higher mz's MsMs_593	0.982	TRUE	5.18	256.227	C15H29NO2	NAE	VWSHYVNVDMSXHS-UHFFFAOYSA-N	O=C(NCCO)CCCCCCCC=CCCC	410	TRUE	TRUE	TRUE		FALSE	FALSE	null	null	100	99.9	67	75	100	15.3	pos-s-52	256.25696:2307 257.26031:474 258.26367:130	71.08387:21 256.25049:49	24050	24530	18602	13876	19294	16343	10278	13273	13561	10394	9258	17709	18391	15653	20483	15279	28944	29132
24	2.568	261.151	Unknown	[M+H]+		1	TRUE	null	null	null	null	null	null	999	FALSE	FALSE	FALSE		FALSE	FALSE	null	null	null	null	null	null	null	12.68	pos-qc-4	261.14731:3860 262.15066:1434 263.15402:650	103.00549:16	26870	28945	28727	17408	17633	17179	28876	25661	26124	31994	19612	28478	17590	21616	19362	17998	16165	20051
23	1.624	258.277	NAE 13:0	[M+H]+		0.821	TRUE	5.78	258.243	C15H31NO2	NAE	QIGYRHZXILJBGB-UHFFFAOYSA-N	O=C(NCCO)CCCCCCCCCCCC	410	TRUE	TRUE	TRUE		FALSE	FALSE	null	null	100	99.9	75	75	100	10.16	pos-s-17	258.27408:1632 259.27743:418 260.28079:56	258.2767:25	9659	9254	9539	6389	8446	7575	5075	7506	8010	7077	6624	6714	7003	6741	22269	6734	14512	13752
26	15.695	262.981	Unknown	[M+H]+		0.964	FALSE	null	null	null	null	null	null	999	FALSE	FALSE	FALSE		FALSE	FALSE	null	null	null	null	null	null	null	9.21	pos-s-59	262.98105:1719 263.9844:293 264.98776:832		8264	9697	12173	10964	8635	9505	8724	10316	12269	6925	7418	10554	7971	10595	8350	7235	8605	10760
27	9.085	263.237	Unknown	[M+H]+		1	TRUE	null	null	null	null	null	null	999	FALSE	FALSE	FALSE		FALSE	FALSE	null	null	null	null	null	null	null	27.72	pos-qc-3	263.24197:8591 264.24532:2382 265.24868:14824	55.05448:74 67.05517:98 77.0414:49 79.06214:25 91.05311:49 95.08575:74 103.05102:25 103.05386:25 142.09012:21 208.07431:21 263.07422:25	74722	46919	42098	74076	57899	38839	29085	30735	29834	79850	21481	12943	17159	7491	86973	15974	36477	49530
28	2.003	263.238	Unknown	[M+H]+		1	TRUE	null	null	null	null	null	null	999	FALSE	FALSE	FALSE		FALSE	FALSE	null	null	null	null	null	null	null	15.36	pos-qc-3	263.2326:3626 264.23595:1192 265.23931:784	59.0465:21 67.05395:25 83.05665:21 93.06586:25 98.97239:25 109.09579:25 205.07301:49 219.09009:25 234.06616:25 247.13135:21	26203	25992	24465	23608	22542	18751	12894	26482	26624	25669	23635	14047	13220	11553	15920	14850	13130	19265
29	2.198	265.251	Unknown	[M+H]+	found in higher mz's MsMs_145	1	TRUE	null	null	null	null	null	null	999	FALSE	FALSE	FALSE		FALSE	FALSE	null	null	null	null	null	null	null	25.38	pos-qc-3	265.25336:8329 266.25671:2460 267.26007:699	55.05439:123 83.0873:21 138.51465:21 193.10127:21 196.96187:98 207.04294:21	57445	58133	43201	42167	44196	40262	28110	45712	43354	39669	46454	26810	22967	25280	23744	28569	31589	38361
30	9.422	265.251	Unknown	[M+H]+	found in higher mz's MsMs_942; similar chromatogram in higher mz_117; similar chromatogram in higher mz_499; similar chromatogram in higher mz_493; found in higher mz's MsMs_493	1	TRUE	null	null	null	null	null	null	999	FALSE	FALSE	FALSE		FALSE	FALSE	null	null	null	null	null	null	null	61.61	pos-qc-3	265.25125:22916 266.2546:4367 267.25796:0	55.05235:49 55.05443:133 57.07169:74 67.05396:74 69.07061:135 79.05334:74 81.07738:98 93.06722:49 95.0884:49 109.09435:49 111.08347:49 121.0994:74 149.01889:49 169.06479:21 196.95807:49 219.0818:21	157677	352326	318158	137759	263434	269830	164364	125180	231214	260272	137873	90762	77624	82238	95047	115031	99358	279534
31	2.436	267.266	Unknown	[M+H]+	similar chromatogram in higher mz_147; found in higher mz's MsMs_170	1	TRUE	null	null	null	null	null	null	999	FALSE	FALSE	FALSE		FALSE	FALSE	null	null	null	null	null	null	null	47.17	pos-qc-3	267.2681:9077 268.27145:2636 269.27481:981	67.05502:25 81.0697:25 95.08555:25 98.98344:21 119.05108:25 171.10696:21 222.93251:25	43242	42737	38247	31096	34428	31886	27905	44550	37583	40395	41583	35332	35517	35733	28606	35560	74111	69942
32	2.72	268.262	Unknown	[M+H]+	similar chromatogram in higher mz_1020	0.964	TRUE	null	null	null	null	null	null	999	FALSE	FALSE	FALSE		FALSE	FALSE	null	null	null	null	null	null	null	19.79	pos-s-01	268.26465:3607 269.268:746 270.27136:213	207.00449:21 222.6812:25 223.49232:25 225.58876:49 227.06018:49	22224	24777	21648	18024	15494	16861	16787	12781	8915	15908	11647	12067	10547	6313	6346	6230	13360	6097
25	1.039	262.236	w/o MS2:SPB 14:0;3O	[M+H]+	ion correlated with 3	1	TRUE	3.9	262.238	C14H31NO3	PhytoSph	QDBLJDVWLXPWOQ-UHFFFAOYSA-N	OCC(N)C(O)C(O)CCCCCCCCCC	530	TRUE	TRUE	FALSE		FALSE	FALSE	null	null	100	100	null	null	null	123.87	pos-s-19	262.23642:38409 263.23977:4290 264.24313:1341	57.06608:25 57.07032:92 58.06581:49 68.05011:10 70.06512:181 71.08366:49 86.09665:12 88.07269:197 98.10559:10 102.09124:109 103.042:25 114.07124:190 131.03429:10 200.19865:364 206.18135:10 218.20158:37 226.17697:12 226.19174:85 234.08507:12 244.2276:25 262.23434:145	72636	74451	30113	19528	61937	56277	33484	49786	54116	47094	40062	213614	183957	227747	202345	207144	281290	282196
34	1.522	273.435	Unknown	[M+H]+	ion correlated with 98; similar chromatogram in higher mz_98	1	FALSE	null	null	null	null	null	null	999	FALSE	FALSE	FALSE		FALSE	FALSE	null	null	null	null	null	null	null	241.86	pos-s-19	273.43536:5946 274.43871:0 275.44207:0		19961	20322	19340	15909	17519	15935	6068	9148	9027	8373	6488	19970	19103	18839	17260	19698	33431	28206
33	1.906	272.26	NAE 14:0	[M+H]+		1	TRUE	6.02	272.258	C16H33NO2	NAE	JHIXEZNTXMFXEK-UHFFFAOYSA-N	O=C(NCCO)CCCCCCCCCCCCC	410	TRUE	TRUE	TRUE		FALSE	FALSE	null	null	100	99.9	22.7	75	100	75.56	pos-qc-5	272.25775:11009 273.2611:2889 274.26446:1634	70.06309:74 86.05401:25 86.06052:98 87.51814:21 98.97375:25 221.19908:21 254.2408:145 272.24515:49 272.26367:49	54502	54558	53407	41787	45419	41024	26674	40811	37244	35040	31673	52859	46543	31223	63427	47480	100483	87190
36	1.519	274.276	Unknown	[M+H]+	found in higher mz's MsMs_84; adduct linked to 56_[M+Na]+; found in higher mz's MsMs_173	1	TRUE	null	null	null	null	null	null	999	FALSE	FALSE	FALSE		FALSE	FALSE	null	null	null	null	null	null	null	11624	pos-s-19	274.27597:2301668 275.27932:311171 276.28268:27653	53.00068:49 55.04067:49 55.0542:122 57.07041:3615 58.06483:203 60.04466:74 68.0479:98 69.07154:49 70.06406:5788 71.08377:619 72.07987:74 74.05904:74 81.07211:21 85.10229:180 86.05643:49 88.07414:4848 102.08289:24 102.08998:1199 104.07032:74 105.76207:25 106.08558:2346 186.21402:21 198.21245:49 210.21909:49 212.23611:340 230.24533:340 256.26093:3068 273.43439:147 274.27039:31777	6723589	6556381	6265544	5219573	5698058	5336417	1871470	2877449	2773358	2586288	2004669	6577634	6342305	6941980	5758635	6573674	11000051	9633990
35	1.324	274.274	w/o MS2:SPB 16:0;2O	[M+H]+		1	TRUE	6.01	274.274	C16H35NO2	DHSph	ZKLREJQHRKUJHD-UHFFFAOYSA-N	OCC(N)C(O)CCCCCCCCCCCCC	530	TRUE	TRUE	FALSE		FALSE	FALSE	null	null	100	99.9	null	null	null	16.82	pos-s-19	274.27374:11929 275.27709:2671 276.28045:418	57.06831:25 57.07255:49 85.10102:21 155.07463:21 212.23618:136 217.79797:21 274.27048:74	16907	17383	16619	13331	14573	13253	8371	11069	8526	10068	9056	8244	7890	8315	63921	8049	19201	18732
38	1.996	280.264	NAE 15:3	[M+H]+		1	TRUE	5.03	280.227	C17H29NO2	NAE	WOLLMRPSNJLQHR-UHFFFAOYSA-N	O=C(NCCO)CCCCC=CCC=CCC=CCC	410	TRUE	TRUE	TRUE		FALSE	FALSE	null	null	100	100	7.2	75	100	68.76	pos-s-50	280.26407:22757 281.26742:4758 282.27078:2302	53.04296:25 55.05355:193 57.06974:49 67.05066:49 69.06959:98 79.05222:49 81.06866:122 91.04778:25 93.06597:49 95.08302:122 97.10511:25 105.06791:49 107.08549:49 109.0988:74 114.09417:25 121.09789:74 123.11836:49 142.12007:25 149.01884:98 154.11856:21 161.12643:25 182.1917:21 224.08006:21 280.25391:49	100415	95998	90643	68990	74553	67513	67815	134158	119070	114900	104899	48966	38708	33119	50400	40495	39152	38788
39	1.149	281.136	Unknown	[M+H]+		0.946	TRUE	null	null	null	null	null	null	999	FALSE	FALSE	FALSE		FALSE	FALSE	null	null	null	null	null	null	null	33.66	pos-qc-3	281.13443:9830 282.13778:2555 283.14114:1020	55.01596:49 55.05552:74 61.02647:25 65.03668:25 69.02636:24 69.03336:160 77.03894:25 83.04906:25 91.05445:166 103.05102:25 103.05386:25 105.06793:98 107.08552:222 122.05573:21 135.07976:74 145.09499:21 151.02483:49 167.08197:21 179.00313:25 190.99551:49 248.97705:25 248.99033:74 265.00555:25 281.03275:25	62493	62672	56933	41030	49164	46408	76883	103794	136861	90574	23218	38372	30221	28287	96113	34273	135682	138157
40	2.72	282.276	NAE 15:2	[M+H]+	similar chromatogram in higher mz_143	0.982	TRUE	5.45	282.243	C17H31NO2	NAE	SLEJIZVJVWBJBG-UHFFFAOYSA-N	O=C(NCCO)CCCCCCC=CCC=CCCC	410	TRUE	TRUE	TRUE		FALSE	FALSE	null	null	100	100	33.2	75	100	14.73	pos-s-55	282.27719:3158 283.28054:1030 284.2839:1681	73.04757:49 123.10127:21 239.08975:21 249.99742:25 282.2178:49	29089	35657	31535	24339	22608	21776	24111	22864	17832	30465	21121	11467	13629	11366	10827	13213	19542	12426
41	2.194	282.281	Unknown	[M+H]+	adduct linked to 63_[M+Na]+; similar chromatogram in higher mz_201; similar chromatogram in higher mz_244	1	TRUE	null	null	null	null	null	null	999	FALSE	FALSE	FALSE		FALSE	FALSE	null	null	null	null	null	null	100	1393.12	pos-s-56	282.27756:194054 283.28091:39443 284.28427:6003	55.01757:98 55.054:549 57.06807:222 65.0406:49 67.05569:25 69.07001:531 71.08456:144 72.04134:49 74.0562:25 77.03941:74 81.064:73 81.07032:179 83.08658:307 86.05844:74 93.06767:159 95.08063:98 95.08611:123 97.06258:74 97.09853:164 97.52904:21 105.0826:25 107.08433:123 109.10056:98 111.11487:74 114.08994:98 121.09349:25 121.09658:98 126.12625:21 128.10069:49 135.11243:98 149.13716:98 189.03169:21 …	1191085	1198173	1137322	952348	995912	929532	410816	1369706	1081067	1180804	1286024	375597	317649	220409	440478	375437	332302	307013
42	0.856	283.176	Unknown	[M+H]+		1	TRUE	null	null	null	null	null	null	999	FALSE	FALSE	FALSE		FALSE	FALSE	null	null	null	null	null	null	null	4.16	pos-qc-3	283.17545:1516 284.1788:591 285.18216:1239	101.00282:21 114.95917:49 156.08299:21 195.13676:21 250.97815:25	9409	10946	8716	7475	10138	7385	10646	9548	8881	8090	8099	8688	6502	6365	7497	6234	6488	7033
43	2.389	284.293	NAE 15:1	[M+H]+	similar chromatogram in higher mz_146	1	TRUE	5.96	284.258	C17H33NO2	NAE	VKKPIQNUUAJFBT-UHFFFAOYSA-N	O=C(NCCO)CCCCCCCC=CCCCCC	410	TRUE	TRUE	TRUE		FALSE	FALSE	null	null	100	99.9	60.8	75	100	132.28	pos-s-45	284.28815:15055 285.2915:4588 286.29486:636	55.05346:25 83.14879:21 102.0902:25 240.26147:21 284.28546:161	216492	184751	198575	147027	174289	156182	156920	199946	150150	180018	168038	169942	116280	100515	110870	111821	134817	127711
47	1.931	286.308	NAE 15:0	[M+H]+		0.929	TRUE	6.32	286.274	C17H35NO2	NAE	UHPXXKLAACDXGS-UHFFFAOYSA-N	O=C(NCCO)CCCCCCCCCCCCCC	410	TRUE	TRUE	TRUE		FALSE	FALSE	null	null	100	99.9	75	75	100	16.73	pos-qc-4	286.30548:2169 287.30883:750 288.31219:58541	286.31464:49	14271	13784	14055	10716	10576	11149	10359	15586	12244	13042	15932	10035	10340	7661	18802	9930	18383	16639
45	4.35	285.24	Unknown	[M+H]+	found in higher mz's MsMs_912	0.911	TRUE	null	null	null	null	null	null	999	FALSE	FALSE	FALSE		FALSE	FALSE	null	null	null	null	null	null	null	5.18	pos-qc-5	285.2403:1692 286.24365:462 287.24701:429	142.08481:21 165.06709:25 207.02667:21	13844	14245	15284	9156	11632	11168	13450	12599	18830	13903	13249	13291	10153	10235	11530	10799	13252	14186
46	8.993	285.243	Unknown	[M+H]+		0.946	FALSE	null	null	null	null	null	null	999	FALSE	FALSE	FALSE		FALSE	FALSE	null	null	null	null	null	null	null	16.12	pos-s-04	285.24301:13210 286.24636:2779 287.24972:1191		32802	42282	36427	50400	43608	29949	21659	12064	21401	66074	17509	21897	10688	16020	40358	17710	32781	36348
52	1.245	289.251	w/o MS2:NAOrn 9:0;O	[M+H]+		0.946	FALSE	2.63	289.212	C14H28N2O4	NAOrn	REXUEKWOYFCROK-UHFFFAOYSA-N	O=C(O)C(NC(=O)CC(O)CCCCCC)CCCN	530	TRUE	TRUE	FALSE		FALSE	FALSE	null	null	74.1	100	null	null	null	19.38	pos-s-22	289.25092:5203 290.25427:93730 291.25763:15544		17748	17209	15857	13141	12721	12554	10772	11215	12998	12599	11386	22983	20532	23925	19693	21557	31195	29963
48	1.762	286.31	Unknown	[M+H]+		1	TRUE	null	null	null	null	null	null	999	FALSE	FALSE	FALSE		FALSE	FALSE	null	null	null	null	null	null	100	42.95	pos-s-27	286.30521:3556 287.30856:977 288.31192:1219	191.27266:21 230.23685:25 286.30536:74	22161	22929	21966	19123	20487	18708	8281	12913	13288	11630	9403	28775	24971	27259	25938	25731	46192	42610
49	3.146	287.275	Unknown	[M+H]+	similar chromatogram in higher mz_344	0.875	TRUE	null	null	null	null	null	null	999	FALSE	FALSE	FALSE		FALSE	FALSE	null	null	null	null	null	null	null	6.24	pos-qc-8	287.26736:696 288.27071:562 289.27407:159	69.06792:21 98.97481:49	4594	4823	4362	3394	3624	3462	3473	3154	5175	4659	3959	3856	3050	4267	3793	3318	3585	3991
53	1.233	290.268	w/o MS2:SPB 16:0;3O	[M+H]+	ion correlated with 16; found in higher mz's MsMs_99	1	TRUE	5.33	290.269	C16H35NO3	PhytoSph	OCHZTELGZBWSJD-UHFFFAOYSA-N	OCC(N)C(O)C(O)CCCCCCCCCCCC	530	TRUE	TRUE	FALSE		FALSE	FALSE	null	null	100	99.9	null	null	null	351.73	pos-s-22	290.26843:126276 291.27178:19221 292.27514:2266	57.06628:49 57.07052:215 58.06281:25 58.75777:10 70.06422:197 71.08393:49 74.06042:12 88.07435:243 102.08173:12 102.09024:200 106.08729:37 114.07022:338 132.0762:12 132.09877:49 146.11102:37 184.19409:12 184.1998:25 202.21394:37 224.64844:10 228.22974:841 246.22183:12 246.24385:66 254.22829:162 272.25543:76 290.26608:353	197630	198049	193520	149885	169417	164945	84475	122781	124870	120222	92727	391058	356818	396425	361161	380714	571113	509523
51	1.843	288.292	Unknown	[M+H]+		1	TRUE	null	null	null	null	null	null	999	FALSE	FALSE	FALSE		FALSE	FALSE	null	null	null	null	null	null	45.5	653.62	pos-s-55	288.28748:18017 289.29083:3722 290.29419:673	57.64717:21 70.06944:49 88.06944:25 88.07208:98 106.08312:74 270.27023:21 288.28503:173	1598225	1652820	1561949	1316418	1406828	1349227	450069	575953	576086	584298	495996	739658	544321	528881	528079	501242	39065	35506
57	2.717	296.294	w/o MS2:NAE 16:2	[M+H]+	adduct linked to 113_[M+ACN+H]+	0.946	FALSE	5.9	296.258	C18H33NO2	NAE	KULZUVXNSCAVNT-UHFFFAOYSA-N	O=C(NCCO)CCCCCCCC=CCC=CCCC	530	TRUE	TRUE	FALSE		FALSE	FALSE	null	null	77.5	99.9	null	null	null	14.91	pos-qc-5	296.2941:2523 297.29745:618 298.30081:0		10183	11567	10291	9762	6764	8085	7087	5022	4767	7983	5216	4440	3798	3230	3162	3133	6193	3253
59	2.195	300.29	NAE 16:0	[M+H]+		1	TRUE	6.78	300.29	C18H37NO2	NAE	HXYVTAGFYLMHSO-UHFFFAOYSA-N	O=C(NCCO)CCCCCCCCCCCCCCC	410	TRUE	TRUE	TRUE		FALSE	FALSE	null	null	100	99.9	24.5	75	100	21.05	pos-s-51	300.29437:1289 301.29772:669 302.30108:530	57.07075:49 95.08293:21 192.00471:21 266.01065:25 300.26346:25	13695	12914	13918	10553	11545	10399	8514	13813	13514	11816	11650	16553	14520	10097	16687	13138	25159	22533
54	2.44	293.285	Unknown	[M+H]+	found in higher mz's MsMs_71	1	TRUE	null	null	null	null	null	null	999	FALSE	FALSE	FALSE		FALSE	FALSE	null	null	null	null	null	null	null	14.42	pos-qc-3	293.28253:3857 294.28588:1448 295.28924:352	55.05228:25 55.05332:25 69.07285:21 71.08154:21 77.04493:21 81.07096:21 83.08341:21 95.08281:21 97.09798:21 98.02525:21 107.08093:21 130.0645:21 139.10646:21 152.92741:21 163.12032:21 171.0831:21 220.03384:21 247.21712:21	18628	17992	17436	13325	13814	13154	12163	8079	7890	14112	11155	10045	8035	5928	4982	5119	9460	3912
55	1.354	294.204	Unknown	[M+H]+		1	TRUE	null	null	null	null	null	null	999	FALSE	FALSE	FALSE		FALSE	FALSE	null	null	null	null	null	null	null	23.12	pos-s-28	294.19669:1452 295.20004:585 296.2034:224	57.06616:12 57.06828:49 82.00852:10 105.0705:25 117.06738:12 121.06215:25 126.09747:10 133.10353:25 137.06175:37 160.08426:12 161.09431:91 165.04912:37 175.10974:25 177.08363:12 179.10614:37 198.09398:10 203.10635:37 219.13368:12 221.10947:37 236.13388:10	19913	20610	17457	16606	14593	16023	13690	21913	17596	14804	18182	18552	18467	10980	18144	17370	36415	32542
56	1.498	296.26	Unknown	[M+Na]+	adduct linked to 36_[M+H]+	0.911	TRUE	null	null	null	null	null	null	999	FALSE	FALSE	FALSE		FALSE	FALSE	null	null	null	null	null	null	null	21.01	pos-s-08	296.25974:3517 297.26309:1202 298.26645:348	57.06838:74 73.03976:25 81.0658:25 93.06427:25 147.03799:21 149.01846:49 195.16945:21	25746	24568	23453	17103	18970	19808	6990	9625	5879	4797	7617	9927	8320	7981	7178	9553	12467	11892
60	1.838	302.309	w/o MS2:SPB 18:0;2O	[M+H]+	found in higher mz's MsMs_132	1	TRUE	6.54	302.305	C18H39NO2	DHSph	OTKJDMGTUTTYMP-UHFFFAOYSA-N	OCC(N)C(O)CCCCCCCCCCCCCCC	530	TRUE	TRUE	FALSE		FALSE	FALSE	null	null	99.7	99.9	null	null	null	3611.84	pos-s-19	302.30939:907355 303.31274:156637 304.3161:13716	55.03957:49 55.05414:74 57.06928:1432 58.06584:98 62.0565:25 62.0587:98 68.05013:49 70.06398:1741 71.08488:240 74.9638:21 85.0983:170 86.06674:25 88.07536:2012 102.08845:417 106.07823:24 106.08401:976 234.86731:21 240.26579:98 251.99023:21 258.27509:194 284.29028:1183 301.34708:24 301.37146:98 302.30276:12227	1303558	1315789	1224435	1001880	1092679	1039596	499807	885204	748695	754231	595917	2001446	1878040	1942892	1645291	1896033	3455723	3015321
58	1.513	300.269	Unknown	[M+H]+	found in higher mz's MsMs_236; found in higher mz's MsMs_152	0.982	TRUE	null	null	null	null	null	null	999	FALSE	FALSE	FALSE		FALSE	FALSE	null	null	null	null	null	null	100	18.17	pos-s-52	300.28128:1995 301.28463:832 302.28799:312	71.08512:21 114.06684:25 268.00955:21 282.25803:74 300.27737:25	19125	19319	17584	13305	16571	16545	6018	7550	8322	8065	6453	17622	16513	15989	15963	13970	26671	25450
63	2.196	304.259	w/o MS2:MG 13:1	[M+Na]+	adduct linked to 41_[M+H]+	0.839	TRUE	4.75	304.248	C16H30O4	MG	DVGPFBPXPAMTLV-UHFFFAOYSA-N	O=C(OCC(O)CO)CCCCCCCC=CCCC	530	TRUE	TRUE	FALSE		FALSE	FALSE	null	null	97.6	100	null	null	null	8.93	pos-s-34	304.25928:2470 305.26263:1079 306.26599:250	69.0647:25	9000	8862	8763	7025	7760	6137	5016	9474	8272	8608	8140	3966	3311	3076	4169	4696	4115	3549
65	1.257	306.241	NAE 17:4	[M+H]+		0.839	TRUE	5.56	306.243	C19H31NO2	NAE	QYXKSUUWKUKJLA-UHFFFAOYSA-N	O=C(NCCO)CCCC=CCC=CCC=CCC=CCC	410	TRUE	TRUE	TRUE		FALSE	FALSE	null	null	100	99.9	33.7	75	100	7.4	pos-s-29	306.22687:975 307.23022:596 308.23358:301	88.03683:49 105.06855:16 306.22791:16	12232	9912	11334	6330	8917	7408	8956	10718	7961	8727	10787	11835	8658	13604	13122	12756	16111	16294
61	1.045	302.916	Unknown	[M+H]+		0.875	TRUE	null	null	null	null	null	null	999	FALSE	FALSE	FALSE		FALSE	FALSE	null	null	null	null	null	null	null	19.67	pos-qc-3	302.91507:1518 303.91842:577 304.92178:1411	88.0191:65	7759	7613	8453	6659	6469	6381	5521	7284	8001	3850	6420	5313	10254	8254	4955	9821	11535	8256
62	2.721	303.306	Unknown	[M+H]+	found in higher mz's MsMs_115; found in higher mz's MsMs_617	1	TRUE	null	null	null	null	null	null	999	FALSE	FALSE	FALSE		FALSE	FALSE	null	null	null	null	null	null	null	74.12	pos-qc-3	303.31042:16291 304.31377:6288 305.31713:604	57.06846:21 89.30594:21 93.06849:49 98.97091:21 107.08241:25 121.09774:25 149.13182:49 172.10335:21 243.16974:21	73809	81998	73739	61461	59642	58557	48506	35245	36387	55393	36997	38201	33464	23392	18665	20605	46029	20554
1018	8.466	951.884	w/o MS2:RIKEN P-VS1 ID-16657 from Mouse_Heart_WT_N_F1	[M+H]+		0.964	TRUE	14.48	951.88		Unknown			530	TRUE	TRUE	FALSE		FALSE	FALSE	null	null	99.9	99.8	null	null	null	22.98	pos-s-04	951.88361:4901 952.88696:5163 953.89032:2212	100.11465:25 202.12537:21 353.26645:25 355.28967:49 384.30374:73 384.32849:340 385.32501:74 386.33383:573 389.34055:21 401.34341:404 403.36444:407 493.36945:25 612.43115:21 666.59296:74 667.60779:1652 668.5871:122 668.60889:98 669.62158:74 875.71912:21 951.72809:122 951.7887:186 951.85797:407 951.87964:342	31089	31647	25421	23522	25149	20407	40416	37839	31886	40337	37212	16429	29360	21478	24645	22914	32041	21621
64	1.045	304.912	Unknown	[M+H]+		0.804	TRUE	null	null	null	null	null	null	999	FALSE	FALSE	FALSE		FALSE	FALSE	null	null	null	null	null	null	null	11.58	pos-qc-3	304.91113:951 305.91448:336 306.91784:357	70.06549:25 88.02041:72 90.01561:41	4910	4945	4720	4450	4183	4396	4134	4300	4823	2276	4300	3420	6264	5347	3786	5771	6092	5709
71	2.438	310.311	NAE 17:2	[M+H]+		1	TRUE	6.59	310.274	C19H35NO2	NAE	DUWJCLSJSNOUDF-UHFFFAOYSA-N	O=C(NCCO)CCCCCCCC=CCC=CCCCC	410	TRUE	TRUE	TRUE		FALSE	FALSE	null	null	100	99.9	6.1	75	100	595.78	pos-s-59	310.30536:45855 311.30871:10715 312.31207:1979	53.04106:25 55.05368:244 57.06667:25 57.06985:153 65.03683:25 69.06494:24 69.0696:158 71.08297:49 74.06422:25 79.06214:25 81.06985:98 83.08354:159 91.05163:25 91.05698:49 93.06985:49 95.08556:98 97.0966:74 100.06976:25 107.08663:25 111.07727:49 111.11277:49 121.60293:21 135.11494:49 142.12276:49 160.07816:21 170.15112:25 197.72543:21 226.24521:21 268.29337:49 293.28009:49 310.29379:49	515433	491094	473478	411244	436166	417372	372526	183239	167421	381982	283585	278718	189261	105642	100960	97891	225973	69955
66	1.033	306.258	Unknown	[M+H]+		0.964	TRUE	null	null	null	null	null	null	999	FALSE	FALSE	FALSE		FALSE	FALSE	null	null	null	null	null	null	100	53.21	pos-s-32	306.25125:1455 307.2546:565 308.25796:1069	114.06651:16 219.16798:33 244.21811:16 306.12225:16 306.26715:16	45903	46946	21431	17360	40801	37180	24764	35575	35471	32859	26910	118591	118433	124495	115419	112683	158323	166478
67	1.31	307.245	Unknown	[M+H]+		1	TRUE	null	null	null	null	null	null	999	FALSE	FALSE	FALSE		FALSE	FALSE	null	null	null	null	null	null	null	14.68	pos-qc-4	307.24802:3234 308.25137:1041 309.25473:580	55.05959:12 71.07922:12 98.96956:12 141.06973:10 163.11151:12	21709	23807	23609	19626	18747	18522	21000	20608	23666	20387	21144	18144	17416	19760	18546	19072	17633	19545
68	4.681	307.299	Unknown	[M+H]+	similar chromatogram in higher mz_299; found in higher mz's MsMs_456; similar chromatogram in higher mz_704; similar chromatogram in higher mz_753; found in higher mz's MsMs_453; found in higher mz's MsMs_520; found in higher mz's MsMs_519; found in higher mz's MsMs_281; found in higher mz's MsMs_521; similar chromatogram in higher mz_149; similar chromatogram in higher mz_256; similar chromatogr…	0.929	TRUE	null	null	null	null	null	null	999	FALSE	FALSE	FALSE		FALSE	FALSE	null	null	null	null	null	null	null	8.91	pos-qc-6	307.30133:1385 308.30468:1308 309.30804:484	69.07227:21 98.97443:25 149.01802:25 242.11102:21 307.14236:25	12611	12714	12296	9862	10584	10456	10591	13849	12984	13132	12892	10292	9898	11970	9763	9981	10359	10792
69	2.248	308.297	Unknown	[M+H]+		0.821	TRUE	null	null	null	null	null	null	999	FALSE	FALSE	FALSE		FALSE	FALSE	null	null	null	null	null	null	null	8.68	pos-qc-5	308.30112:2907 309.30447:1298 310.30783:1038	57.0695:24 67.05616:24 70.07946:21 73.06383:98 80.04698:21 95.08279:24 109.1015:24 111.11732:49 222.5303:25 223.47749:25 225.29785:25 227.06638:49	30989	27759	21339	20390	24301	24748	29516	30898	20947	28885	28459	14461	15245	18277	10252	12197	26248	12383
73	2.68	312.326	NAE 17:1	[M+H]+		1	TRUE	7.05	312.29	C19H37NO2	NAE	IDVOELKLEVHJTQ-UHFFFAOYSA-N	O=C(NCCO)CCCCCCCC=CCCCCCCC	410	TRUE	TRUE	TRUE		FALSE	FALSE	null	null	100	99.9	53.1	75	100	86.54	pos-s-46	312.32294:11384 313.32629:2938 314.32965:832	55.05243:10 57.06965:26 73.04721:24 74.04606:14 74.05813:13 88.0731:21 102.09166:31 116.10395:10 208.03152:14 221.08435:12 222.08282:25 312.31949:179	106067	111269	93576	76287	82017	75379	93272	55843	56410	86084	66150	68926	48195	39179	35381	34331	62109	36221
84	1.519	317.285	NAOrn 11:0;O	[M+H]+		1	TRUE	3.99	317.243	C16H32N2O4	NAOrn	HTWPBRAYAGVGRF-UHFFFAOYSA-N	O=C(NC(C(=O)O)CCCN)CC(O)CCCCCCCC	410	TRUE	TRUE	TRUE		FALSE	FALSE	null	null	100	100	1.3	75	100	236.63	pos-s-52	317.27808:19867 318.28143:552363 319.28479:95517	57.07064:164 70.06776:49 85.10108:25 88.07421:49 102.08855:49 106.08409:25 106.08554:49 113.07685:175 212.23732:25 249.97966:49 256.2597:167 274.25974:98 281.26166:327 282.0506:98 299.2691:49 317.27261:185	172658	172981	163483	133780	142051	129666	41051	63636	63033	59301	45890	149106	143705	155461	131634	146995	242362	214020
72	9.042	311.255	Unknown	[M+H]+		0.911	TRUE	null	null	null	null	null	null	999	FALSE	FALSE	FALSE		FALSE	FALSE	null	null	null	null	null	null	null	28.64	pos-qc-5	311.25424:9589 312.25759:4491 313.26095:14179	55.05529:49 58.06487:25 69.07037:49 69.07271:25 73.0505:98 79.05307:25 79.06055:25 81.07711:25 105.07035:21 107.08069:25 122.06604:21 139.12103:21 181.07915:21 189.02551:25 190.99658:49 207.03223:98 220.0916:25 221.07948:137 267.00464:21 311.25562:98	79190	60145	59923	99432	43417	55621	16486	29487	28495	231449	23427	33618	11773	25065	59969	16828	51827	38240
1013	9.829	945.915	w/o MS2:RIKEN P-VS1 ID-16527 from Mouse_SmallIntestine_WT_N_F1	[M+H]+		0.839	TRUE	15.15	945.918		Unknown			530	TRUE	TRUE	FALSE		FALSE	FALSE	null	null	100	99.9	null	null	null	60.38	pos-qc-4	945.9151:10337 946.91845:11522 947.92181:10653	58.88585:98 59.05935:5830 350.23462:21 381.36044:25 381.37686:74 645.62378:162 663.52057:25 909.54718:21 925.75568:74 927.87891:49 942.9129:25 945.80646:73 945.85828:277 945.90143:160	79848	74619	67022	52041	45270	49999	55543	54177	56846	65702	39189	51608	26568	37938	50162	38217	59917	65083
74	6.215	313.271	Unknown	[M+H]+	similar chromatogram in higher mz_1015	1	TRUE	null	null	null	null	null	null	999	FALSE	FALSE	FALSE		FALSE	FALSE	null	null	null	null	null	null	null	7.61	pos-qc-5	313.26776:2220 314.27111:758 315.27447:463	73.04455:74 85.0984:21 91.05679:74 103.04921:25 105.07761:49 107.05027:74 119.08916:49 128.06358:21 131.04555:49 135.11839:25 145.06401:74 149.02188:25 156.79681:21 165.0668:49 191.08011:25 192.00455:21 209.01581:25 223.08928:49 233.0961:21	23964	22539	18114	16912	13854	17521	16587	16276	20232	27584	16422	17250	13253	22971	17179	14940	22167	20926
75	9.382	313.274	Unknown	[M+H]+		0.911	TRUE	null	null	null	null	null	null	999	FALSE	FALSE	FALSE		FALSE	FALSE	null	null	null	null	null	null	null	52.64	pos-qc-3	313.27188:30206 314.27523:8729 315.27859:2382	57.06862:98 67.05178:25 71.08414:25 75.04324:25 81.07121:25 85.10397:49 95.08311:49 103.07533:25 105.07379:49 107.04932:98 109.10041:74 115.05264:49 119.08514:49 131.04457:25 131.04939:49 133.05862:49 145.05624:25 145.06133:49 157.07709:25 163.07243:25 163.08319:25 178.07892:25 195.08217:21 219.08429:21 257.23956:25 262.10806:21 313.27087:49	222432	178338	289859	183178	142121	235716	228183	161684	307708	293206	179526	165138	87137	85644	231194	152616	213864	103037
76	4.943	313.274	Unknown	[M+H]+	found in higher mz's MsMs_451; similar chromatogram in higher mz_467; similar chromatogram in higher mz_371; found in higher mz's MsMs_412	1	TRUE	null	null	null	null	null	null	999	FALSE	FALSE	FALSE		FALSE	FALSE	null	null	null	null	null	null	null	60.43	pos-qc-3	313.27121:43786 314.27456:9901 315.27792:1929	55.05545:49 57.03352:123 57.0685:189 71.0828:49 71.08753:160 79.05332:74 81.06978:49 85.10638:49 91.05434:49 93.06855:25 105.06781:25 105.07788:25 107.05054:123 113.09502:25 115.05089:49 123.11519:74 133.05997:25 145.05424:24 145.0627:98 179.08179:21 192.99608:25 210.0625:25 219.08174:21 233.07961:21 313.23047:25 313.26773:49	239178	239246	209077	175872	179377	167468	113465	166092	157036	211056	134334	182556	150219	179085	189927	64269	379750	370404
77	5.535	313.274	Unknown	[M+H]+	ion correlated with 125; found in higher mz's MsMs_525; similar chromatogram in higher mz_439; similar chromatogram in higher mz_80; similar chromatogram in higher mz_125; similar chromatogram in higher mz_535; found in higher mz's MsMs_482; found in higher mz's MsMs_374; found in higher mz's MsMs_80	1	TRUE	null	null	null	null	null	null	999	FALSE	FALSE	FALSE		FALSE	FALSE	null	null	null	null	null	null	null	92.28	pos-qc-3	313.27402:61281 314.27737:12617 315.28073:2235	55.05655:74 57.06961:239 59.05841:25 67.05285:25 71.08878:98 73.04959:74 77.03769:21 81.0686:74 85.09998:74 89.0649:49 93.0727:25 105.07079:25 107.04919:122 109.09441:25 109.10175:49 116.104:21 127.04655:25 133.06009:25 145.05608:24 145.05945:73 147.1151:25 159.08116:21 184.0986:21 194.06799:25 210.0627:49 221.09296:25 223.06915:49 235.07217:21 313.27795:123	366596	343755	320432	268929	276222	255292	176051	289279	286395	371473	266558	272192	236115	282101	249394	253222	607610	571615
78	4.599	313.274	Unknown	[M+H]+	similar chromatogram in higher mz_423; found in higher mz's MsMs_517; found in higher mz's MsMs_518; found in higher mz's MsMs_564; similar chromatogram in higher mz_410	1	TRUE	null	null	null	null	null	null	999	FALSE	FALSE	FALSE		FALSE	FALSE	null	null	null	null	null	null	null	14.88	pos-qc-3	313.27365:9456 314.277:2868 315.28036:1009	57.06744:49 71.07925:25 71.08635:74 75.0443:49 77.03886:74 81.33533:21 91.05971:25 95.08427:49 97.0649:25 105.06926:49 107.04184:49 107.0462:74 117.07514:49 121.05923:49 131.04912:25 133.05997:123 141.06644:21 145.06102:74 153.0647:25 165.07266:21 177.06691:25 202.08176:21 211.06435:21 219.07761:25 234.07687:21 239.09729:25 260.36337:21 313.27271:49	61511	55022	58404	48112	60193	42796	38228	57836	48420	62464	47880	48189	41042	53299	46164	55310	43562	46596
79	2.174	313.277	Unknown	[M+H]+	found in higher mz's MsMs_96; found in higher mz's MsMs_134; found in higher mz's MsMs_81	1	TRUE	null	null	null	null	null	null	999	FALSE	FALSE	FALSE		FALSE	FALSE	null	null	null	null	null	null	null	276.69	pos-qc-3	313.27353:143415 314.27688:32611 315.28024:4431	55.0523:74 57.03243:211 57.06847:304 65.03318:21 67.05505:74 69.06589:74 69.07755:25 71.08276:127 73.04349:49 75.04062:74 77.03881:25 81.06721:98 83.08729:74 89.05682:49 95.08012:25 97.10079:74 103.07364:25 107.04469:74 110.07995:21 116.0615:25 129.06944:25 131.04744:49 141.07301:25 145.05756:74 161.0498:21 177.09294:21 181.07022:49 189.08586:21 207.07724:25 236.07765:25 239.22954:49 248.98991:21…	611800	605830	580289	488079	527683	486667	274073	480949	446188	457540	452090	559539	511982	549415	392550	516624	1345956	1338098
80	5.541	313.309	Unknown	[M+H]+	found in higher mz's MsMs_525; found in higher mz's MsMs_482; found in higher mz's MsMs_374	0.964	TRUE	null	null	null	null	null	null	999	FALSE	FALSE	FALSE		FALSE	FALSE	null	null	null	null	null	null	null	58.12	pos-qc-3	313.31128:2332 314.31463:1701 315.31799:652	55.05655:74 57.06961:239 59.05841:25 67.05285:25 71.08878:98 73.04959:74 77.03769:21 81.0686:74 85.09998:74 89.0649:49 93.0727:25 105.07079:25 107.04919:122 109.09441:25 109.10175:49 116.104:21 127.04655:25 133.06009:25 145.05608:24 145.05945:73 147.1151:25 159.08116:21 184.0986:21 194.06799:25 210.0627:49 221.09296:25 223.06915:49 235.07217:21 313.27795:123	19807	20719	18714	11350	21322	18737	13612	15546	18984	23356	11205	18597	18533	26377	20920	12749	37136	37239
81	2.184	313.311	Unknown	[M+H]+	found in higher mz's MsMs_96; found in higher mz's MsMs_134	0.893	TRUE	null	null	null	null	null	null	999	FALSE	FALSE	FALSE		FALSE	FALSE	null	null	null	null	null	null	null	45.56	pos-qc-4	313.31625:1062 314.3196:1168 315.32296:543	55.05132:49 57.02932:122 57.06853:367 58.49788:21 65.03551:25 67.05513:98 71.0864:219 77.03521:49 81.06352:25 81.06731:98 83.08483:49 85.10255:74 95.08434:98 105.06646:25 105.09523:25 109.09293:25 109.09734:49 117.06461:25 119.08498:25 125.09753:25 133.06171:49 139.10672:25 145.06284:98 167.14543:21 210.05864:25 218.06747:25 223.07545:49 240.23589:21 313.26807:158	12814	5642	19421	19965	24333	20810	15952	17157	14187	10659	14703	24563	21300	18205	18646	14604	8997	12607
82	2.149	316.323	Unknown	[M+H]+		1	TRUE	null	null	null	null	null	null	999	FALSE	FALSE	FALSE		FALSE	FALSE	null	null	null	null	null	null	70	390.67	pos-qc-8	316.32495:184907 317.3283:34258 318.33166:4195	57.06594:24 57.07125:322 70.06732:667 71.08705:151 71.50887:21 73.04784:49 85.10326:98 88.07644:317 106.08807:636 248.97365:25 248.97809:49 265.01804:73 281.05502:152 298.30908:49 316.32162:2508	932234	916626	888571	743173	745167	743417	209833	256634	277877	271091	234012	370490	255358	259373	208450	242699	13872	12822
91	2.574	324.325	NAE 18:2	[M+H]+		0.982	TRUE	6.76	324.29	C20H37NO2	NAE	KQXDGUVSAAQARU-UHFFFAOYSA-N	O=C(NCCO)CCCCCCCC=CCC=CCCCCC	410	TRUE	TRUE	TRUE		FALSE	FALSE	null	null	100	99.9	75	75	100	18.81	pos-s-39	324.3197:874 325.32305:701 326.32641:313	324.32181:16	17359	17741	17594	13202	12491	13669	12443	8089	10077	12998	9672	10211	7323	6026	6538	6376	10015	4148
92	2.471	328.316	NAE 18:0	[M+H]+		0.911	TRUE	7.58	328.321	C20H41NO2	NAE	OTGQIQQTPXJQRG-UHFFFAOYSA-N	O=C(NCCO)CCCCCCCCCCCCCCCCC	410	TRUE	TRUE	TRUE		FALSE	FALSE	null	null	100	99.9	8.6	75	100	12.42	pos-s-51	328.31805:854 329.3214:189 330.32476:94	72.82907:12 73.04719:168 93.03065:10 98.98352:25 123.00766:10 147.06538:37 190.98904:25 191.00069:49 205.04437:12 207.02435:110 221.06923:12 221.08385:216 300.06641:10 310.30075:25 328.31549:49	7313	6840	6800	5195	6258	6041	7154	11628	8600	8600	6048	7376	6505	4539	7305	5825	10529	9229
94	2.138	330.336	w/o MS2:SPB 20:0;2O	[M+H]+	ion correlated with 168	1	TRUE	7.19	330.337	C20H43NO2	DHSph	UFMHYBVQZSPWSS-UHFFFAOYSA-N	OCC(N)C(O)CCCCCCCCCCCCCCCCC	530	TRUE	TRUE	FALSE		FALSE	FALSE	null	null	100	99.9	null	null	null	187.17	pos-s-19	330.336:211437 331.33935:63518 332.34271:8938	57.03328:98 57.07038:621 58.06481:74 62.05543:25 62.05875:74 70.05933:49 70.06403:1056 71.08374:142 73.04808:74 77.03737:74 79.43282:21 85.09966:74 88.07542:798 89.08708:49 91.05141:195 102.09135:394 105.06901:400 106.08408:617 107.04885:327 113.05748:49 115.05366:164 116.06435:25 121.06053:122 127.04937:25 131.04567:49 133.06136:285 135.03697:49 145.06248:74 163.06651:24 163.07188:138 181.0569:2…	178630	163674	184551	159363	169053	167399	111024	238597	166413	188104	192948	254477	247484	253668	227431	251160	534276	444500
86	1.933	319.284	Unknown	[M+H]+	similar chromatogram in higher mz_106; found in higher mz's MsMs_106	0.964	TRUE	null	null	null	null	null	null	999	FALSE	FALSE	FALSE		FALSE	FALSE	null	null	null	null	null	null	null	12.99	pos-qc-3	319.29526:3079 320.29861:1259 321.30197:604	95.08292:25 108.97272:25 261.1134:21 284.03513:25	20420	18885	16982	15256	15886	15315	14439	15652	13498	15571	13655	14170	12055	14534	12554	8851	12486	6880
87	2.493	319.296	Unknown	[M+H]+	found in higher mz's MsMs_104	1	TRUE	null	null	null	null	null	null	999	FALSE	FALSE	FALSE		FALSE	FALSE	null	null	null	null	null	null	null	20.62	pos-qc-3	319.30008:4741 320.30343:1939 321.30679:1100	55.05335:16 67.05161:16 67.05621:16 79.05204:25 81.07101:43 109.10159:33	25551	26314	25833	20661	21289	19594	15228	13388	10475	18746	14791	12428	11018	8851	7535	8517	17774	9787
96	2.175	331.286	NAOrn 12:0;O	[M+H]+	ion correlated with 141; adduct linked to 141_[M+Na]+	1	TRUE	4.31	331.259	C17H34N2O4	NAOrn	VPEUXDOBJSRMNU-UHFFFAOYSA-N	O=C(NC(C(=O)O)CCCN)CC(O)CCCCCCCCC	410	TRUE	TRUE	TRUE		FALSE	FALSE	null	null	100	100	1.1	75	100	90.77	pos-s-44	331.28027:15959 332.28362:5997 333.28698:1304	55.05243:74 57.06648:122 57.0686:376 59.05091:21 67.05173:163 70.06084:49 71.08525:256 77.04386:21 81.0686:123 83.08741:98 85.09998:123 88.07047:49 91.05709:49 95.08023:49 95.0857:133 97.09538:49 98.98221:49 105.05923:25 105.06499:74 107.04914:143 108.04745:25 109.09729:98 116.06311:25 122.06647:49 126.04565:21 130.02623:123 132.05344:25 133.06322:145 159.08098:49 163.07744:49 187.04987:49 211.07…	88211	78395	74105	63705	75324	66492	37908	64754	60282	60898	63248	68642	67567	66981	61407	71838	209289	184584
89	2.716	321.314	Unknown	[M+H]+	found in higher mz's MsMs_617; found in higher mz's MsMs_115	1	TRUE	null	null	null	null	null	null	999	FALSE	FALSE	FALSE		FALSE	FALSE	null	null	null	null	null	null	null	328.09	pos-qc-3	321.31152:70767 322.31487:25921 323.31823:4680	55.05437:122 57.06952:67 58.88482:10 67.05045:25 67.05504:90 69.06937:132 71.0863:37 79.05701:37 81.06973:61 83.08215:49 85.10114:25 85.86272:10 95.08147:49 95.08557:72 97.10492:37 105.06486:25 107.08677:37 109.1001:65 111.11295:25 121.09466:25 121.10855:12 123.1151:25 135.11214:25 149.01361:12 149.02388:25 260.11188:10 303.29904:25 321.30597:61	331151	351142	324476	271694	263037	268739	219220	167151	144001	259959	187202	169894	140289	89090	80989	82279	189145	85662
90	2.276	323.224	Unknown	[M+H]+		1	TRUE	null	null	null	null	null	null	999	FALSE	FALSE	FALSE		FALSE	FALSE	null	null	null	null	null	null	null	5.57	pos-qc-3	323.22327:1042 324.22662:248 325.22998:0	59.06266:21 98.97933:21 113.06216:21 120.08076:21 123.11516:21 124.0871:21 129.05672:21 139.11153:21 153.07332:21 155.0939:21 197.07024:21 233.12453:21 234.21423:21 251.14468:21 280.13208:21 323.15253:21 323.24335:21	5554	5838	7180	5907	5893	5739	4509	6181	5507	5090	5129	6602	5603	5579	6635	4791	5836	6002
1008	9.162	941.82	w/o MS2:RIKEN P-VS1 ID-16410 from Mouse_Plasma_ApoEKO_N_Ctr	[M+H]+		0.839	TRUE	14.59	941.83		Unknown			530	TRUE	TRUE	FALSE		FALSE	FALSE	null	null	99.4	99.9	null	null	null	226.77	pos-s-50	941.82037:39998 942.82372:32456 943.82708:13475	58.88607:74 59.06173:8549 59.74852:49 377.24121:21 401.35675:49 624.48657:49 639.58905:49 640.56891:49 661.65851:25 667.58789:49 899.42004:21 906.74493:152 941.72107:73 941.8158:288	221571	193660	218685	149578	197568	171486	135594	141557	145335	193561	93782	140701	84759	88865	185917	86893	157794	155835
97	1.846	332.295	NAE 19:5	[M+H]+		0.875	TRUE	5.88	332.258	C21H33NO2	NAE	PZPOUTYRPCXCNH-UHFFFAOYSA-N	O=C(NCCO)CCC=CCC=CCC=CCC=CCC=CCC	410	TRUE	TRUE	TRUE		FALSE	FALSE	null	null	100	99.9	27.4	75	100	61.43	pos-s-59	332.28909:1784 333.29244:851 334.2958:332	70.0633:25 88.07306:25 91.05032:25 106.07404:25 113.0724:49 114.06836:49 128.05714:21 159.04659:25 210.06915:21 268.10043:21 281.04874:21 332.28674:74	184288	179558	168363	143197	145278	136752	51660	65281	65816	64471	58898	71498	58821	55868	54550	55578	7414	3795
93	6.48	330.208	Unknown	[M+H]+	similar chromatogram in higher mz_585; similar chromatogram in higher mz_587; similar chromatogram in higher mz_618; similar chromatogram in higher mz_166; similar chromatogram in higher mz_510; similar chromatogram in higher mz_609; similar chromatogram in higher mz_634; similar chromatogram in higher mz_642; similar chromatogram in higher mz_664; similar chromatogram in higher mz_688; similar c…	1	TRUE	null	null	null	null	null	null	999	FALSE	FALSE	FALSE		FALSE	FALSE	null	null	null	null	null	null	null	9.42	pos-qc-5	330.21591:3067 331.21926:3252 332.22262:948	55.01684:21 69.06812:21 77.035:74 77.04362:25 79.05691:73 81.78252:21 91.05282:122 98.98335:49 103.05496:98 105.06904:571 107.05032:492 109.05891:25 115.05065:154 117.06427:49 121.06361:191 128.04459:25 128.0573:74 129.07242:49 131.0424:49 131.08257:49 133.06778:397 135.08095:49 141.0728:25 145.06409:122 157.09401:25 159.0789:49 163.06995:122 165.06689:49 171.07005:25 171.08107:49 189.09906:49 19…	35025	32463	25260	29174	39331	41022	28291	37398	37982	34740	21863	27686	25228	31782	30404	20339	17278	20994
98	1.522	334.273	NAE 19:4	[M+H]+	ion correlated with 34	1	TRUE	6.15	334.274	C21H35NO2	NAE	NSTJYLJXTUKKJO-UHFFFAOYSA-N	O=C(NCCO)CCCCCC=CCC=CCC=CCC=CCC	410	TRUE	TRUE	TRUE		FALSE	FALSE	null	null	100	99.9	40.2	75	100	36.05	pos-s-40	334.27844:3031 335.28179:1217 336.28515:53	57.07186:12 100.05193:12 101.55379:10 114.0854:12 130.06816:12 153.03729:10 198.20905:12 228.22749:10 245.07358:10 317.095:10 334.27103:61	25364	26293	25454	17310	19726	20210	8625	11908	12492	12354	8577	24353	20021	23571	21165	23404	40129	34078
95	1.192	330.943	Unknown	[M+H]+		0.946	TRUE	null	null	null	null	null	null	999	FALSE	FALSE	FALSE		FALSE	FALSE	null	null	null	null	null	null	null	13.02	pos-qc-3	330.95361:1940 331.95696:1098 332.96032:2690	59.98844:74 73.04605:21 75.04443:25 77.03898:25 80.97392:49 88.02314:153 98.9893:74 105.07087:49 107.05218:49 116.05571:74 119.9949:21 121.05943:25 130.02484:49 133.0699:49 159.03172:25 183.93504:49 187.04259:25 187.08864:74 210.03845:21 211.92793:25 229.05275:25 258.07962:25 286.11578:25 313.13165:21 330.93369:25	11307	12681	11287	8730	9333	8843	8497	7173	13846	10714	7697	4139	3774	2633	4588	6150	6105	6260
105	2.721	336.325	w/o MS2:Cer 12:2;2O/9:0	[M+H]+		0.857	FALSE	6.15	336.29	C21H39NO3	Cer_NS	UBSZJKNVULIXPT-UHFFFAOYSA-N	O=C(NC(CO)C(O)C=CCCC=CCCC)CCCCCCCC	530	TRUE	TRUE	FALSE		FALSE	FALSE	null	null	77.6	99.9	null	null	null	11.01	pos-qc-4	336.32535:3059 337.3287:13184 338.33206:5935831		17741	19008	9825	11699	12862	11116	12399	13648	11419	7092	11648	8099	6112	4494	4859	4727	8990	8312
104	2.494	336.324	NAE 19:3	[M+H]+		1	TRUE	6.58	336.29	C21H37NO2	NAE	GGIIXZZBEAJRDM-UHFFFAOYSA-N	O=C(NCCO)CCCCCCCCC=CCC=CCC=CCC	410	TRUE	TRUE	TRUE		FALSE	FALSE	null	null	100	99.9	2.5	75	100	161.52	pos-s-25	336.31879:15556 337.32214:5280 338.3255:6783	53.03819:12 55.0539:124 57.06903:44 58.06452:10 67.05222:73 69.06883:90 71.08575:21 79.05269:40 81.06787:69 83.08412:52 91.05097:21 93.06921:34 95.08493:118 97.09874:43 100.07338:16 105.0685:25 107.08173:25 109.0994:49 111.07675:15 111.1152:23 114.0873:13 119.07794:10 119.08866:18 121.10164:29 123.11436:34 125.09344:15 125.13111:12 128.10277:10 133.09956:28 135.11624:30 137.09058:12 137.13:23 147…	176778	164861	166139	131462	144394	128513	87469	83400	61833	115462	78618	68333	53529	32588	37972	29868	92669	42389
115	2.715	338.343	NAE 19:2	[M+H]+	found in higher mz's MsMs_617	1	TRUE	7.21	338.305	C21H39NO2	NAE	OBSBCDBDDVFGCU-UHFFFAOYSA-N	O=C(NCCO)CCCCCCCC=CCC=CCCCCCC	410	TRUE	TRUE	TRUE		FALSE	FALSE	null	null	100	99.9	8	75	100	13490.5	pos-s-27	338.34128:4247882 339.34463:968333 340.34799:86338	51.02028:49 52.99968:123 53.03749:155 55.01884:178 55.05423:12733 56.04887:123 56.89777:122 57.0344:122 57.06938:10800 57.77545:74 58.06487:323 59.04847:49 65.03643:98 67.05261:2615 68.86414:144 69.06925:13949 70.06528:285 70.87219:74 71.04832:223 71.07908:94 71.085:3671 72.04417:463 72.07991:459 77.03252:73 77.03745:187 79.05191:1450 81.06962:3960 82.06449:98 82.83665:49 83.04881:224 83.08589:78…	26169148	25670322	24600510	19989896	21407180	20697744	15538622	11752760	10263652	19661384	13540863	12980584	10402009	6674246	6215201	6040450	14225921	6125853
99	1.227	334.291	Unknown	[M+H]+		1	TRUE	null	null	null	null	null	null	999	FALSE	FALSE	FALSE		FALSE	FALSE	null	null	null	null	null	null	100	101.12	pos-qc-3	334.28555:7467 335.2889:1914 336.29226:676	70.0643:49 88.07307:49 97.06355:21 132.09703:25 184.19945:25 210.22127:25 228.22495:122 272.25003:74 334.25247:49 334.27814:131 334.29865:98	49153	47318	45403	39442	41403	32626	24175	31201	32431	26924	22688	86444	80359	82203	84159	82968	132213	115808
100	2.333	334.309	Unknown	[M+H]+		1	TRUE	null	null	null	null	null	null	999	FALSE	FALSE	FALSE		FALSE	FALSE	null	null	null	null	null	null	100	28.63	pos-s-20	334.306:1760 335.30935:852 336.31271:1131	67.05023:25 67.05943:74 85.10094:21 255.59186:21 334.22675:25	31850	29354	26522	22194	24126	21356	16501	14721	13859	22168	16623	11411	10730	6394	6808	6559	17806	8595
101	15.658	335.122	Unknown	[M+H]+		0.839	FALSE	null	null	null	null	null	null	999	FALSE	FALSE	FALSE		FALSE	FALSE	null	null	null	null	null	null	null	17.34	pos-s-01	335.12207:20961 336.12542:5419 337.12878:1314		47682	128456	114528	41570	30578	115545	150196	145200	162036	62856	130812	104785	95109	26896	130114	127079	135149	46232
102	9.599	335.122	Unknown	[M+H]+		0.964	TRUE	null	null	null	null	null	null	999	FALSE	FALSE	FALSE		FALSE	FALSE	null	null	null	null	null	null	null	4.35	pos-qc-3	335.12805:4145 336.1314:1888 337.13476:371	143.07715:21 312.0946:21	39810	38530	28555	31113	21982	14928	59496	23949	27658	24455	78186	31922	30853	37131	38947	38208	51189	29669
103	9.224	335.122	Unknown	[M+H]+		0.804	TRUE	null	null	null	null	null	null	999	FALSE	FALSE	FALSE		FALSE	FALSE	null	null	null	null	null	null	null	3.75	pos-s-46	335.12231:3207 336.12566:1038 337.12902:232	85.0638:21 243.08467:21 289.18555:21	40120	34027	54095	18944	26934	20324	38863	63712	26074	20170	43928	21787	64917	42702	29956	26555	43932	62466
122	3.033	340.356	NAE 19:1	[M+H]+		1	TRUE	7.26	340.321	C21H41NO2	NAE	DZYRQNALEUIRMW-UHFFFAOYSA-N	O=C(NCCO)CCCCCCCC=CCCCCCCCCC	410	TRUE	TRUE	TRUE		FALSE	FALSE	null	null	100	99.9	60.9	75	100	136.76	pos-s-56	340.35062:7884 341.35397:2738 342.35733:533	55.05408:37 57.0692:49 71.05154:25 74.0563:12 88.07101:12 88.07496:25 100.07468:12 102.08932:25 109.10656:10 340.35126:198	205968	192000	184025	149192	148338	144743	106764	81517	76626	118430	81588	77833	62597	40816	37684	36916	88215	44660
129	1.244	343.294	w/o MS2:NAOrn 13:1;O	[M+H]+		0.893	TRUE	4.71	343.259	C18H34N2O4	NAOrn	ZFZCNQPBUYCPCH-UHFFFAOYSA-N	O=C(O)C(NC(=O)CC(O)CCCCCC=CCCC)CCCN	530	TRUE	TRUE	FALSE		FALSE	FALSE	null	null	77.9	99.9	null	null	null	29.01	pos-s-32	343.29443:33117 344.29778:7509 345.30114:1218	55.05295:33 57.06913:215 58.06354:59 67.05115:33 71.08347:121 81.06795:41 83.08163:41 85.1019:79 95.08363:135 101.019:16 109.09799:103 123.11284:45 144.0377:16 183.17125:143 239.49313:25 240.22989:1802 243.06567:16 298.10965:16	29580	26752	25749	22393	22711	21206	9929	8670	8660	7738	9018	84535	32968	40837	25626	18397	7745	7507
106	1.935	336.326	Unknown	[M+H]+		1	TRUE	null	null	null	null	null	null	999	FALSE	FALSE	FALSE		FALSE	FALSE	null	null	null	null	null	null	100	76.78	pos-s-43	336.32086:5394 337.32421:1855 338.32757:3193	55.05255:49 57.0666:12 67.05188:37 69.06733:37 79.05981:12 81.0713:37 83.08376:25 91.04792:12 91.05462:25 95.07908:25 100.07299:12 105.07242:12 109.10047:25 111.07635:12 117.07241:12 121.0966:37 123.11707:25 129.1049:25 137.12465:10 206.07333:10 249.10562:10 269.06216:12 292.16214:10 301.27957:12 301.29907:25 336.32126:25	99125	93340	85178	67066	73215	65401	60973	68611	29136	74427	47350	42941	37729	17941	18193	19338	53009	21695
107	2.118	336.326	Unknown	[M+H]+	found in higher mz's MsMs_142	0.929	TRUE	null	null	null	null	null	null	999	FALSE	FALSE	FALSE		FALSE	FALSE	null	null	null	null	null	null	null	15.81	pos-qc-3	336.32559:4619 337.32894:2210 338.3323:8736	55.0513:49 67.0528:25 71.49988:21 89.05821:21 93.07127:49 97.09809:25 123.08252:21 138.68985:21 242.09671:21 297.06079:21	27220	23996	23286	17417	18509	17162	20596	16147	10484	18235	16016	13246	10318	8665	7690	6905	12823	9501
108	5.82	337.269	Unknown	[M+H]+		0.982	TRUE	null	null	null	null	null	null	999	FALSE	FALSE	FALSE		FALSE	FALSE	null	null	null	null	null	null	null	4.65	pos-qc-3	337.27304:1399 338.27639:703 339.27975:1503	59.06049:33 67.05276:16 201.04568:16	10824	9090	8576	8198	7255	7227	6041	8445	5892	7337	6698	9421	7460	7930	7991	6637	9559	7861
109	9.096	337.27	Unknown	[M+H]+		0.929	TRUE	null	null	null	null	null	null	999	FALSE	FALSE	FALSE		FALSE	FALSE	null	null	null	null	null	null	null	24.48	pos-qc-5	337.27271:6973 338.27606:794 339.27942:31519	67.05031:49 69.06923:25 83.08326:25 95.0881:49 107.08073:49 115.05658:21 131.51018:21 255.14265:21 319.30109:21 337.25455:49	45202	34526	75013	54579	50148	27622	26584	22072	20378	162447	8537	11863	12740	5382	38347	9665	29301	25024
110	4.16	337.271	Unknown	[M+H]+	found in higher mz's MsMs_659; found in higher mz's MsMs_662	1	TRUE	null	null	null	null	null	null	999	FALSE	FALSE	FALSE		FALSE	FALSE	null	null	null	null	null	null	null	38.76	pos-qc-3	337.27084:5345 338.27419:3272 339.27755:815	55.05441:49 69.07875:25 91.05434:25 109.77692:21	29873	39536	36135	28663	28749	28248	18832	26940	30860	44099	66127	36884	45647	30201	35851	35582	26054	27121
111	5.148	337.274	Unknown	[M+H]+	similar chromatogram in higher mz_509; found in higher mz's MsMs_438	1	TRUE	null	null	null	null	null	null	999	FALSE	FALSE	FALSE		FALSE	FALSE	null	null	null	null	null	null	null	44.54	pos-qc-3	337.27078:8518 338.27413:2827 339.27749:11000	53.04483:25 59.05837:25 59.06592:25 67.05624:98 79.05458:49 81.06853:74 95.08839:49 135.10898:25 146.07008:21 189.08214:21	66352	65208	62783	53299	56098	52008	37646	70438	51533	65848	38377	48798	51825	69090	67132	52618	56535	46454
112	4.62	337.274	Unknown	[M+H]+	found in higher mz's MsMs_517; found in higher mz's MsMs_518; found in higher mz's MsMs_704	0.875	TRUE	null	null	null	null	null	null	999	FALSE	FALSE	FALSE		FALSE	FALSE	null	null	null	null	null	null	null	39.44	pos-qc-3	337.27573:6407 338.27908:2559 339.28244:4607	57.03458:25 67.05624:49 69.06243:25 79.05332:25 91.05167:25 107.08395:49 123.10897:25 135.11876:21 272.05313:21 320.06985:21 337.25818:25	32969	29328	29626	22233	24465	43055	17612	33679	22364	30148	22336	22214	41762	56063	29786	23736	21854	24977
113	2.722	337.306	Unknown	[M+ACN+H]+	similar chromatogram in higher mz_665; adduct linked to 57_[M+H]+	0.911	TRUE	null	null	null	null	null	null	999	FALSE	FALSE	FALSE		FALSE	FALSE	null	null	null	null	null	null	null	50.03	pos-s-11	337.30524:11736 338.30859:23677 339.31195:41180	59.05873:25	71077	61895	67056	50258	54117	49345	40742	32687	28417	46406	41525	32793	27854	18207	17143	16516	36539	17876
131	1.502	344.295	CAR 12:0	[M+H]+	found in higher mz's MsMs_173	1	TRUE	4.39	344.28	C19H37NO4	CAR	FUJLYHJROOYKRA-UHFFFAOYSA-N	O=C([O-])CC(OC(=O)CCCCCCCCCCC)C[N+](C)(C)C	410	TRUE	TRUE	TRUE		FALSE	FALSE	null	null	100	100	19	86.9	100	48.96	pos-s-25	344.29398:8697 345.29733:2935 346.30069:882	70.06019:25 70.06371:74 85.09669:49 102.0909:74 155.0284:21 172.10988:25 199.08568:21 255.4763:25 256.25745:347 261.77469:21 286.07129:21 326.28171:98 344.28708:122	48445	47820	45653	36307	37949	37806	12344	19320	17808	15864	11542	38654	35369	38274	36851	36194	59277	50383
132	1.838	345.317	NAOrn 13:0;O	[M+H]+		1	TRUE	5.23	345.275	C18H36N2O4	NAOrn	WYIHLNFHWHDTML-UHFFFAOYSA-N	O=C(NC(C(=O)O)CCCN)CC(O)CCCCCCCCCC	410	TRUE	TRUE	TRUE		FALSE	FALSE	null	null	100	99.9	1.6	75	100	51.02	pos-s-19	345.31155:13340 346.3149:340347 347.31826:61709	57.06822:49 67.0525:25 70.06163:49 88.07272:25 98.05144:21 106.08112:25 113.07381:179 121.09751:21 224.23967:21 258.13303:25 284.28793:122 302.27835:24 302.29544:73 309.27902:73 309.29382:179 311.15247:21 327.29251:49 345.30975:290	26483	24503	23446	20124	26091	25901	12609	16591	18024	17093	12928	38616	39645	35225	33155	36384	66387	58334
116	5.683	339.286	Unknown	[M+H]+	similar chromatogram in higher mz_507; found in higher mz's MsMs_579; similar chromatogram in higher mz_586	1	TRUE	null	null	null	null	null	null	999	FALSE	FALSE	FALSE		FALSE	FALSE	null	null	null	null	null	null	null	15.79	pos-qc-3	339.28357:4280 340.28692:1254 341.29028:5005	55.05441:49 57.03139:25 57.08121:12 67.05278:25 77.03638:12 79.05705:12 83.08476:25 95.08563:25 101.95126:10 121.06539:12 121.10091:25 147.07921:10 170.07524:10 245.24657:10 292.22162:10 339.18335:12 339.28674:37	45107	45314	45458	39155	37810	35741	23557	31498	32593	48766	25970	40245	30733	48306	39870	33125	39439	36925
117	9.423	339.286	Unknown	[M+H]+	similar chromatogram in higher mz_493	1	TRUE	null	null	null	null	null	null	999	FALSE	FALSE	FALSE		FALSE	FALSE	null	null	null	null	null	null	null	127.8	pos-qc-4	339.28885:50750 340.2922:21938 341.29556:11865	55.05331:530 57.03345:123 57.06949:123 65.03541:25 67.05272:122 69.06934:399 79.04949:49 79.05573:25 81.06844:123 83.08597:140 91.05024:49 93.06576:49 95.08144:98 97.09937:98 105.07635:21 107.0853:129 109.09715:74 111.11884:49 121.09772:98 123.11353:25 135.10722:25 163.14006:25 339.28397:384	359473	654809	516506	492024	496034	482990	330412	121502	433259	245016	252636	308592	102066	156120	508344	214753	208977	503971
118	9.085	339.288	Unknown	[M+H]+		0.964	TRUE	null	null	null	null	null	null	999	FALSE	FALSE	FALSE		FALSE	FALSE	null	null	null	null	null	null	null	64.34	pos-qc-3	339.28915:27210 340.2925:8332 341.29586:1588	55.05239:98 57.03465:49 69.066:25 69.07183:144 71.08524:49 77.0377:25 81.07366:49 83.08359:49 91.05311:21 93.07272:74 99.12192:21 107.08842:25 116.04507:21 121.1026:49 135.11238:25 145.06456:21 247.23529:25 322.35382:21 339.29233:137	186472	385667	240036	162389	193949	214648	140582	104231	209545	517595	95398	141545	48834	62039	303257	56957	194763	247826
119	4.72	339.29	Unknown	[M+H]+	found in higher mz's MsMs_567; found in higher mz's MsMs_523; found in higher mz's MsMs_522	0.821	TRUE	null	null	null	null	null	null	999	FALSE	FALSE	FALSE		FALSE	FALSE	null	null	null	null	null	null	null	11.28	pos-s-13	339.28738:2755 340.29073:994 341.29409:787	55.05276:21 57.06894:49 77.0369:21 81.07031:25 109.10227:49 153.12621:21 321.2948:21	27251	22123	22416	20743	19821	20417	14064	19924	11383	21533	15682	38394	19309	29506	18592	18294	17995	18323
120	5.101	339.291	Unknown	[M+H]+	found in higher mz's MsMs_522; found in higher mz's MsMs_523; found in higher mz's MsMs_574; found in higher mz's MsMs_764	1	TRUE	null	null	null	null	null	null	999	FALSE	FALSE	FALSE		FALSE	FALSE	null	null	null	null	null	null	null	52.38	pos-qc-3	339.28876:17266 340.29211:5066 341.29547:1783	55.05337:122 57.07062:165 65.04453:21 67.05164:25 69.06942:136 79.05083:74 83.08605:49 91.04899:25 95.07743:49 97.10223:49 111.08196:25 121.06386:25 135.10896:25 163.14198:25 298.16464:21 339.28159:122	106374	98019	99070	84012	83264	82516	33050	45392	57484	219772	48264	73724	49677	76010	68736	45600	58890	83578
121	2.731	339.41	Unknown	[M+H]+		0.946	TRUE	null	null	null	null	null	null	999	FALSE	FALSE	FALSE		FALSE	FALSE	null	null	null	null	null	null	null	127.49	pos-qc-5	339.41281:4020 340.41616:2402 341.41952:644	55.05339:2714 56.05643:457 57.06852:1521 58.06507:98 58.07255:321 65.0355:74 67.04707:24 67.05281:680 68.05392:184 69.03096:49 69.06944:2018 70.07134:612 71.04733:74 71.084:732 72.04436:123 72.08725:295 73.06513:49 77.03641:74 78.04347:25 79.05209:241 80.05463:98 81.06853:760 82.07102:292 83.05026:213 83.08351:1329 84.04816:49 84.08805:481 85.06239:74 85.10122:368 86.06055:287 86.0957:131 88.0743…	19118	16552	17248	12090	23105	19102	11434	8798	6831	8927	8752	13207	9056	8855	6249	4451	8591	4005
133	1.82	346.332	w/o MS2:SPB 20:0;3O	[M+H]+		1	TRUE	6.83	346.332	C20H43NO3	PhytoSph	UQAUXYMLKGFKBX-UHFFFAOYSA-N	OCC(N)C(O)C(O)CCCCCCCCCCCCCCCC	530	TRUE	TRUE	FALSE		FALSE	FALSE	null	null	100	99.9	null	null	null	2099.98	pos-s-19	346.33167:531590 347.33502:108773 348.33838:10275	53.00572:25 55.0531:49 57.06928:740 58.06584:122 68.04898:49 70.06398:1075 71.08724:159 72.08098:74 85.09701:133 88.07536:1193 101.78384:49 102.08987:1074 106.08257:74 112.04952:25 114.0683:766 132.1015:98 146.0952:98 146.11385:122 240.26144:214 256.27185:25 258.27734:152 266.26974:25 274.94211:21 284.29266:8257 285.2991:49 302.29544:342 310.28424:972 328.30621:241 328.31894:377 346.06116:49 346.…	673993	700464	633241	516294	557212	522348	257635	434089	403475	376240	270857	1081954	1013071	1056795	1059614	1027632	1955713	1763534
123	9.733	341.3	Unknown	[M+H]+		0.929	TRUE	null	null	null	null	null	null	999	FALSE	FALSE	FALSE		FALSE	FALSE	null	null	null	null	null	null	null	85.98	pos-qc-3	341.30557:25103 342.30892:12301 343.31228:0	57.03252:74 57.06856:253 67.05286:25 71.08406:123 73.04481:49 81.06987:49 83.08743:25 85.09741:49 95.0789:25 95.08164:49 111.18417:21 131.04605:21 149.13382:21 239.14313:21 341.29849:145	270495	249525	267766	183220	208714	200722	113139	88702	149981	220547	95092	97151	45173	54116	107150	75389	173027	197420
124	5.192	341.304	Unknown	[M+H]+	similar chromatogram in higher mz_582; found in higher mz's MsMs_604	0.929	TRUE	null	null	null	null	null	null	999	FALSE	FALSE	FALSE		FALSE	FALSE	null	null	null	null	null	null	null	16.62	pos-qc-3	341.30563:3906 342.30898:1388 343.31234:693	67.05399:49 137.131:21 152.05777:25 169.07582:25 228.08723:21 265.02829:25 341.08582:25	29257	27705	32583	22453	24317	24036	14012	20207	20196	23504	16090	26773	21286	28948	21445	21941	21546	19051
125	5.552	341.306	Unknown	[M+H]+	ion correlated with 77; found in higher mz's MsMs_525; found in higher mz's MsMs_482	1	TRUE	null	null	null	null	null	null	999	FALSE	FALSE	FALSE		FALSE	FALSE	null	null	null	null	null	null	null	316.31	pos-qc-3	341.30295:59138 342.3063:14841 343.30966:2449	55.05342:188 57.03251:183 57.06855:373 67.054:74 69.06599:25 69.07065:123 71.08286:137 81.07112:98 83.08229:49 85.09998:74 91.05576:21 96.03499:21 106.06129:21 111.10869:25 123.10596:25 127.04181:21 163.80418:21 249.25385:21 267.27185:21 296.133:21 341.29584:195	331500	325962	314639	274441	276667	263668	190222	343420	310178	342930	289615	267413	237154	272199	242736	245371	648940	591208
126	6.215	341.308	Unknown	[M+H]+	found in higher mz's MsMs_581; found in higher mz's MsMs_548	1	TRUE	null	null	null	null	null	null	999	FALSE	FALSE	FALSE		FALSE	FALSE	null	null	null	null	null	null	null	496.44	pos-qc-3	341.30557:80533 342.30892:18974 343.31228:3159	55.05343:61 57.03252:87 57.06962:431 65.03781:10 67.05631:61 71.08051:37 71.08524:153 79.05341:12 79.0559:25 83.08614:37 85.0987:82 89.06094:12 95.08437:61 97.09818:37 107.08551:12 109.0959:25 121.10723:12 139.11006:12 285.26413:25 341.30368:165	455046	437200	440543	385952	373024	344425	276902	556736	514400	447886	485110	377291	398696	386336	281445	364396	1044197	1060299
127	2.435	341.308	Unknown	[M+H]+	found in higher mz's MsMs_147; found in higher mz's MsMs_170	1	TRUE	null	null	null	null	null	null	999	FALSE	FALSE	FALSE		FALSE	FALSE	null	null	null	null	null	null	null	1256.61	pos-qc-3	341.30484:182812 342.30819:50395 343.31155:7229	55.05335:98 57.03138:122 57.06953:589 59.05186:25 67.05621:122 71.08514:410 81.06469:25 81.06848:98 85.09987:122 95.08286:122 97.09804:49 103.0765:25 109.09866:98 111.12038:49 121.10087:25 281.04877:25 341.30316:240	723932	670966	661028	578601	651368	606854	403106	754419	642707	675330	719905	690667	664535	715853	461486	662453	1744296	1545067
128	4.306	341.31	Unknown	[M+H]+	found in higher mz's MsMs_552; found in higher mz's MsMs_798; found in higher mz's MsMs_583	0.893	TRUE	null	null	null	null	null	null	999	FALSE	FALSE	FALSE		FALSE	FALSE	null	null	null	null	null	null	null	4.92	pos-s-04	341.30463:952 342.30798:290 343.31134:763	176.94893:21 222.77939:25 225.20509:25 226.81474:24 248.97411:25 264.97968:21	9101	10054	7054	7279	6168	6065	8237	8412	7373	7236	10652	7861	7433	4999	6406	7909	6974	8300
134	2.18	348.302	MG 16:0	[M+NH4]+		0.804	TRUE	6.61	348.311	C19H38O4	MG	QHZLMUACJMDIAE-UHFFFAOYSA-N	O=C(OCC(O)CO)CCCCCCCCCCCCCCC	410	TRUE	TRUE	TRUE		FALSE	FALSE	null	null	97.6	99.9	26.5	75.6	100	17.89	pos-s-21	348.30591:2135 349.30926:1053 350.31262:642	55.05096:24 55.05825:73 57.06816:900 67.05359:139 69.06441:24 69.06673:98 71.08363:523 75.03786:25 79.0592:49 81.06689:138 83.08312:177 85.09824:188 89.05517:25 95.08526:203 97.10046:74 99.11723:49 103.05336:49 105.06599:141 107.0458:160 109.10418:144 115.1092:21 119.07989:49 121.34927:21 123.11324:74 133.06442:166 145.06737:74 147.08392:25 163.06451:25 181.08311:49 231.78273:21 239.23143:122 257…	6222	6046	5739	4095	4770	4479	3694	5223	5149	4760	5053	4830	4830	3975	4233	4753	9870	8985
130	1.503	343.302	Unknown	[M+H]+		0.893	TRUE	null	null	null	null	null	null	999	FALSE	FALSE	FALSE		FALSE	FALSE	null	null	null	null	null	null	null	10.59	pos-qc-4	343.30194:2235 344.30529:8942 345.30865:2760	83.04774:21 101.02116:25 171.05222:25 222.12283:21 240.22064:25 283.28616:21 298.10678:25 325.28552:21	15197	14336	17623	12186	11400	11806	6120	7596	5155	7023	6007	14928	12895	10191	11374	14131	19689	17456
136	1.92	352.321	NAE 20:2	[M+H]+		1	TRUE	7.09	352.321	C22H41NO2	NAE	MWQCBVWCBTUPDQ-UHFFFAOYSA-N	O=C(NCCO)CCCCCCCCCC=CCC=CCCCCC	410	TRUE	TRUE	TRUE		FALSE	FALSE	null	null	100	99.9	29	75	100	33.66	pos-s-39	352.31381:1960 353.31716:947 354.32052:669	67.05274:25 81.06467:25 93.06984:25 95.08557:49 109.09863:25 113.09493:21 239.96796:21 311.11777:21 352.23596:49	76092	72827	72983	61596	58777	53939	56133	52415	26079	61344	45525	39359	27400	17262	17664	16558	36468	18065
142	2.092	354.334	NAE 20:1	[M+H]+	similar chromatogram in higher mz_212	1	TRUE	7.17	354.337	C22H43NO2	NAE	YDKRGMXLBRWZJR-UHFFFAOYSA-N	O=C(NCCO)CCCCCCCCCC=CCCCCCCCC	410	TRUE	TRUE	TRUE		FALSE	FALSE	null	null	100	99.9	70.1	75	100	29.81	pos-s-57	354.33182:1678 355.33517:701 356.33853:465	57.0712:10 354.32568:23	57260	52081	54514	42544	37727	36916	44544	41104	15869	40805	40667	43926	32522	33310	21727	30600	51819	38509
144	2.219	356.353	NAE 20:0	[M+H]+		1	TRUE	7.43	356.352	C22H45NO2	NAE	AUJVQJHODMISJP-UHFFFAOYSA-N	O=C(NCCO)CCCCCCCCCCCCCCCCCCC	410	TRUE	TRUE	TRUE		FALSE	FALSE	null	null	100	99.9	64.1	75	100	332.88	pos-s-20	356.35281:172629 357.35616:45191 358.35952:5396	53.04255:25 55.0521:275 57.06721:74 69.0692:207 70.06405:418 71.08613:49 73.0481:49 81.06956:49 83.08328:74 88.07545:488 91.05012:25 95.08407:49 97.10203:98 102.09282:232 106.07835:49 106.08413:480 111.11432:25 310.30695:49 312.31244:73 312.32733:98 320.3237:25 338.33392:642 354.33612:25 355.25333:74 356.3465:7626	170553	167984	163833	137059	146542	139750	99453	158020	149840	143831	109827	350625	313920	352120	178534	322220	729270	598259
992	5.124	924.267	RIKEN P-VS1 ID-15917 from Mouse_Macrophage_WT_N_F1	[M+H]+		0.893	TRUE	8.53	924.27		Unknown			430	TRUE	TRUE	TRUE		FALSE	FALSE	null	null	89.7	99.9	91.2	86.3	61.1	14.85	pos-s-28	924.27136:699 925.27471:860 926.27807:1101	105.06911:25 221.0845:12 252.07758:10 266.99203:70 274.14276:10 281.04913:81 297.08279:37 340.99271:12 341.00824:89 355.0419:12 355.06833:160 364.362:10 371.09198:219 429.05939:24 429.08554:81 431.79602:10 445.10928:89 503.10895:25 924.23511:37	8700	6877	6343	4150	4421	4645	7354	7219	7891	7783	7819	3350	5143	5006	3818	3835	4870	5171
135	1.3	351.277	Unknown	[M+H]+	adduct linked to 160_[M+NH4]+	1	TRUE	null	null	null	null	null	null	999	FALSE	FALSE	FALSE		FALSE	FALSE	null	null	null	null	null	null	null	12.55	pos-qc-3	351.27679:2615 352.28014:1090 353.2835:428	57.07483:21 79.05078:21 89.05682:21 91.05697:21 99.04074:21 105.06631:21 107.08824:21 114.03857:21 117.06596:21 121.03137:21 130.02455:21 132.03885:21 133.06636:21 135.11705:21 161.13351:21 176.05246:21 176.96225:21 187.09398:21 190.03836:21 201.10733:21 214.89581:21 246.09326:21 251.09125:21 267.05817:21 323.12216:21 336.1199:21 351.29391:21	16386	14792	14541	12657	13079	12529	12556	14251	15218	12816	13376	12286	13416	12302	12521	13156	11533	11981
145	2.186	357.278	NAOrn 14:1;O	[M+H]+	adduct linked to 174_[M+Na]+	0.964	TRUE	5.11	357.275	C19H36N2O4	NAOrn	MUBOCERBGRNLKJ-UHFFFAOYSA-N	O=C(O)C(NC(=O)CC(O)CCCCCC=CCCCC)CCCN	410	TRUE	TRUE	TRUE		FALSE	FALSE	null	null	100	100	2.7	75	100	17.78	pos-qc-5	357.27704:3209 358.28039:1409 359.28375:539	57.03135:49 60.06439:21 70.06186:49 81.06717:25 87.03957:25 91.05023:21 103.09068:25 106.08421:74 109.10006:49 118.0686:21 133.04848:21 161.08888:21 250.96878:21 268.99005:25 283.0423:21 324.98618:25 339.34061:49 357.34244:305	30114	19624	19505	25275	20619	19942	16166	19469	18210	18863	16518	21986	19507	25823	15798	24443	31213	42486
137	2.883	352.356	Unknown	[M+H]+		0.911	TRUE	null	null	null	null	null	null	999	FALSE	FALSE	FALSE		FALSE	FALSE	null	null	null	null	null	null	100	7.89	pos-s-43	352.35629:705 353.35964:692 354.363:302	352.23135:41 352.3446:16	12390	13588	14003	10752	10930	9121	11000	8810	5446	10992	9327	5879	5236	4529	3902	3375	7881	4435
138	9.604	353.133	Unknown	[M+H]+		0.946	TRUE	null	null	null	null	null	null	999	FALSE	FALSE	FALSE		FALSE	FALSE	null	null	null	null	null	null	null	3.96	pos-qc-3	353.13885:4993 354.1422:1258 355.14556:1882	353.12723:25 353.14307:74	34320	56135	52874	18141	20602	22267	86699	54538	47475	21033	101168	61299	36187	84431	25532	45898	60731	19961
139	9.977	353.136	Unknown	[M+H]+		0.911	TRUE	null	null	null	null	null	null	999	FALSE	FALSE	FALSE		FALSE	FALSE	null	null	null	null	null	null	null	3.81	pos-qc-4	353.13568:6539 354.13903:2064 355.14239:1479	353.12659:49	65381	55447	73560	62517	65994	43627	122548	102967	50374	12185	76812	75906	89158	34333	22368	59512	65206	62110
140	9.216	353.138	Unknown	[M+H]+		0.911	TRUE	null	null	null	null	null	null	999	FALSE	FALSE	FALSE		FALSE	FALSE	null	null	null	null	null	null	null	3.5	pos-qc-5	353.13568:4564 354.13903:494 355.14239:988	165.93539:21 222.69366:25 225.44327:25 227.27159:49 296.08646:21 353.12659:73	33384	19161	54295	52560	50542	17745	51741	74555	21162	2332	37948	54719	82320	75206	25491	64529	49053	42263
141	2.175	353.269	Unknown	[M+Na]+	ion correlated with 96; adduct linked to 96_[M+H]+	1	TRUE	null	null	null	null	null	null	999	FALSE	FALSE	FALSE		FALSE	FALSE	null	null	null	null	null	null	null	30.1	pos-qc-3	353.26782:22114 354.27117:6811 355.27453:1209	324.07889:21 353.25082:49	96665	93705	89257	74437	80685	72847	49480	82592	72771	77674	74782	77820	72142	78183	60495	77581	179896	174397
146	2.416	358.368	w/o MS2:SPB 22:0;2O	[M+H]+		1	TRUE	7.43	358.368	C22H47NO2	DHSph	VPIBTXPFUHYKCE-UHFFFAOYSA-N	OCC(N)C(O)CCCCCCCCCCCCCCCCCCC	530	TRUE	TRUE	FALSE		FALSE	FALSE	null	null	100	99.9	null	null	null	474.52	pos-s-02	358.36807:123481 359.37142:37542 360.37478:4490	56.89998:49 57.06947:241 58.06282:49 60.04478:49 70.05948:49 70.063:428 71.08389:145 88.07423:538 102.08439:49 102.08865:164 106.07553:24 106.08421:318 159.0614:21 257.07458:21 312.33685:25 314.32648:49 340.33423:97 340.34717:396 348.32816:21 357.2764:49 358.36737:5116	186067	178638	173989	149357	147759	155033	177219	519132	264174	307047	445843	159432	175178	159820	142936	156579	293107	247085
143	2.713	354.334	Unknown	[M+H]+		0.964	TRUE	null	null	null	null	null	null	999	FALSE	FALSE	FALSE		FALSE	FALSE	null	null	null	null	null	null	100	10.25	pos-s-34	354.33423:791 355.33758:152 356.34094:114	69.06704:25 354.40707:25	18755	19759	13082	13741	8255	11803	15795	14792	11768	16143	13994	8449	5596	4623	5516	5922	9356	7679
147	2.436	359.32	NAOrn 14:0;O	[M+H]+	adduct linked to 175_[M+Na]+	1	TRUE	5.64	359.29	C19H38N2O4	NAOrn	YYOPLBGKDBJKKS-UHFFFAOYSA-N	O=C(NC(C(=O)O)CCCN)CC(O)CCCCCCCCCCC	410	TRUE	TRUE	TRUE		FALSE	FALSE	null	null	100	99.9	2.3	75	100	582.23	pos-s-58	359.31119:11618 360.31454:4399 361.3179:1120	57.06891:306 67.05658:49 70.06695:49 71.08784:142 81.06749:25 83.08883:49 85.10399:74 89.0769:49 95.08302:74 98.97245:21 107.09264:25 109.09721:74 121.09768:25 341.30289:74 341.34955:49 359.3638:247	283108	248663	228337	211475	229333	222932	151568	275623	248622	237551	268738	222726	215717	231648	163666	226272	650156	539171
148	2.717	360.321	NAE 21:5	[M+H]+		1	TRUE	6.23	360.29	C23H37NO2	NAE	BIRHMYQGRZSHBH-UHFFFAOYSA-N	O=C(NCCO)CCCCC=CCC=CCC=CCC=CCC=CCC	410	TRUE	TRUE	TRUE		FALSE	FALSE	null	null	100	99.9	70.8	75	100	215.99	pos-s-55	360.31577:22610 361.31912:8594 362.32248:983	149.09402:21 360.30417:24 360.32016:122	212346	224386	204969	153743	167063	158375	119727	93554	73739	138068	105318	95978	83128	53330	45944	46265	114954	46575
987	9.082	915.809	w/o MS2:RIKEN P-VS1 ID-15692 from Mouse_Adipose_WT_N_F1	[M+H]+		1	TRUE	14.19	915.813		Unknown			530	TRUE	TRUE	FALSE		FALSE	FALSE	null	null	99.9	99.9	null	null	null	639.25	pos-qc-3	915.80872:74909 916.81207:67425 917.81543:27125	58.88387:74 59.05952:8488 60.07976:49 575.47443:25 575.50476:74 577.51288:74 597.39197:25 597.48114:49 599.49286:49 601.52515:49 625.53857:49 879.72882:318 915.67914:49 915.80652:224	531404	449632	436147	386184	392513	418113	391466	345406	418928	625478	371839	338645	245718	301033	490944	334116	361858	390079
150	5.084	361.273	NAGlySer 12:0;O	[M+H]+		1	TRUE	4.06	361.233	C17H32N2O6	NAGlySer	YUCZCTFLKMJPRK-UHFFFAOYSA-N	O=C(NC(C(=O)O)CO)CNC(=O)CC(O)CCCCCCCCC	410	TRUE	TRUE	TRUE		FALSE	FALSE	null	null	87.4	100	7.8	58.2	100	18.73	pos-qc-6	361.27121:3274 362.27456:1096 363.27792:722	55.05382:25 67.051:12 79.0489:12 85.07073:12 93.07054:25 98.98142:10 105.06275:12 107.05125:25 111.04868:10 119.07951:12 121.09859:12 132.03973:25 135.12122:10 138.97672:12 145.06526:12 145.10245:25 159.03946:12 171.05304:12 185.07561:10 189.06194:12 217.09349:12 234.13177:10 241.075:12 260.12698:10 270.12296:25 315.1647:25	31423	29366	29700	25977	27929	23804	19133	33361	34846	30022	21002	23382	26124	37033	28767	19882	24369	18234
149	4.673	361.272	w/o MS2:NAGly 8:0;O(FA 8:0)	[M+H]+	found in higher mz's MsMs_299; similar chromatogram in higher mz_520; similar chromatogram in higher mz_755; found in higher mz's MsMs_755; similar chromatogram in higher mz_704; found in higher mz's MsMs_754; similar chromatogram in higher mz_187; found in higher mz's MsMs_281; similar chromatogram in higher mz_855	1	TRUE	4.54	361.27	C18H33NO5	NAGly	UUMRRODZLGZNTF-UHFFFAOYSA-N	O=C(O)CNC(=O)CCCC(OC(=O)CCCCCCC)CCC	530	TRUE	TRUE	FALSE		FALSE	FALSE	null	null	99.9	100	null	null	null	31.61	pos-s-03	361.27222:8461 362.27557:2900 363.27893:980	53.03862:25 55.05434:49 67.05156:25 67.05616:98 73.02905:25 79.05948:49 81.07854:25 93.07117:98 102.03055:21 105.06772:49 116.04635:25 119.04344:25 128.04477:25 132.04204:49 143.05664:25 182.08185:21 217.10257:21 241.07799:25 316.12289:49	39100	36873	37452	32384	31754	30107	27503	43230	49384	33060	37999	43255	32545	48182	30463	31546	35948	31589
152	1.492	362.318	NAE 21:4	[M+H]+		1	TRUE	6.65	362.305	C23H39NO2	NAE	JNVIWOANMZPACT-UHFFFAOYSA-N	O=C(NCCO)CCCCCCCC=CCC=CCC=CCC=CCC	410	TRUE	TRUE	TRUE		FALSE	FALSE	null	null	100	99.9	24.5	75	100	3553.4	pos-s-14	362.31485:349534 363.3182:65199 364.32156:10111	55.04765:12 57.06903:506 58.06345:110 68.04755:25 70.06371:826 71.08341:118 72.07951:78 74.39235:10 84.07585:25 85.10059:49 86.09508:171 88.07373:792 89.03771:49 102.09095:425 104.2059:10 113.07198:37 114.06944:557 114.09193:70 132.0995:505 146.0965:150 146.11685:484 150.10445:12 158.09421:61 172.1064:61 190.1441:37 212.23129:227 230.24243:37 234.10399:10 238.25316:119 254.23564:12 256.25784:4102…	1549210	1573650	1411500	1205420	1329385	1242335	323608	523682	536843	478192	307409	1253042	1099549	1218412	1242580	1173740	2121781	1848552
155	4.502	364.262	w/o MS2:Cer 12:1;2O/8:0	[M+H]+		1	TRUE	6.28	364.282	C20H39NO3	Cer_NS	VSDVKJXPBWRSKC-UHFFFAOYSA-N	O=C(NC(CO)C(O)C=CCCCCCCC)CCCCCCC	530	TRUE	TRUE	FALSE		FALSE	FALSE	null	null	68.2	100	null	null	null	17.81	pos-s-03	364.26236:2669 365.26571:1024 366.26907:364	119.0525:21 240.01564:21 266.27649:98 364.23245:25	22972	22893	20497	18641	19424	17495	15201	14016	25412	23936	19329	20779	15459	23500	15741	18455	15783	17825
151	1.505	361.304	Unknown	[M+H]+		1	TRUE	null	null	null	null	null	null	999	FALSE	FALSE	FALSE		FALSE	FALSE	null	null	null	null	null	null	null	165.3	pos-s-10	361.30676:24875 362.31011:480047 363.31347:76376	57.07066:127 69.06946:49 70.06548:140 71.08638:49 86.09312:25 88.07174:122 102.08595:25 111.08199:21 113.07415:227 114.06863:123 119.03131:21 129.01532:21 145.09482:49 145.09821:49 157.08028:25 171.11263:49 203.94917:21 253.22829:21 256.26309:524 270.11923:25 270.13077:25 274.26331:49 281.25824:262 282.25696:181 283.2551:25 299.26566:182 300.25934:49 316.12292:49 318.26724:49 318.28976:49 325.285…	124945	126348	123476	98426	103973	98797	36465	55112	54282	51481	39355	104098	99513	103237	100587	100555	173848	140583
157	3.056	366.373	NAE 21:2	[M+H]+		1	TRUE	7.19	366.337	C23H43NO2	NAE	MEOHGYOFYYJDPV-UHFFFAOYSA-N	O=C(NCCO)CCCCCCCCCC=CCC=CCCCCCC	410	TRUE	TRUE	TRUE		FALSE	FALSE	null	null	100	99.9	14.8	75	100	408.77	pos-s-32	366.36761:5277 367.37096:2249 368.37432:685	55.0542:25 57.06934:25 67.05141:12 67.056:12 79.05431:12 81.06825:12 83.08578:37 91.0554:10 93.06963:25 97.06875:25 105.07758:12 107.04879:67 109.09693:12 111.12159:25 114.09377:25 125.09551:25 133.058:12 133.06123:61 145.06233:10 177.15613:10 181.08311:25 349.34204:12 366.36725:37	254469	242655	238344	193326	197855	178022	130704	90666	78332	169252	110945	103367	75559	46681	41541	41517	113670	39324
153	1.906	363.306	Unknown	[M+H]+		0.839	TRUE	null	null	null	null	null	null	999	FALSE	FALSE	FALSE		FALSE	FALSE	null	null	null	null	null	null	null	11.53	pos-qc-3	363.30762:1759 364.31097:783 365.31433:388	59.05946:25 80.13753:10 89.05955:12 137.09151:10 149.0172:12 157.00471:10 175.01334:12 264.14941:10 303.20895:12	11195	10869	11102	9764	11055	11024	7235	8103	9232	8932	5664	16839	14153	14253	12417	11188	5984	4700
154	4.146	364.261	Unknown	[M+H]+	similar chromatogram in higher mz_444; found in higher mz's MsMs_659; found in higher mz's MsMs_662; similar chromatogram in higher mz_698; found in higher mz's MsMs_698; similar chromatogram in higher mz_743	1	TRUE	null	null	null	null	null	null	999	FALSE	FALSE	FALSE		FALSE	FALSE	null	null	null	null	null	null	null	143.3	pos-s-23	364.26099:17158 365.26434:6671 366.2677:1239	83.0872:25 84.07761:74 98.98344:49 112.10919:25 168.18288:21 240.26204:25 266.28415:469 301.25043:21 364.2605:122	78948	85007	79454	64369	70621	64210	51490	76205	97320	85830	91549	83047	47886	86184	76262	78467	62016	73399
158	3.144	367.336	ST 27:2;O	[M+H-H2O]+		1	TRUE	7.85	367.336	C27H44O	ST	AVSXSVCZWQODGV-UHFFFAOYSA-N	OC1CC2=CCC3C(CCC4(C)C(CCC34)C(C)CCC=C(C)C)C2(C)CC1	410	TRUE	TRUE	TRUE		FALSE	FALSE	null	null	100	99.9	27.2	92.8	100	49.66	pos-s-17	367.33533:8544 368.33868:3817 369.34204:302348	57.07763:25 67.0581:25 79.0541:25 81.06931:74 83.08302:25 91.05251:25 95.09061:49 97.09896:25 105.07018:74 107.08633:49 117.06702:49 119.08588:74 123.11465:25 129.07056:49 131.08873:49 133.09827:49 143.07968:25 144.09531:49 145.09595:49 147.11609:49 157.09727:25 159.11583:98 161.1259:25 171.11572:25 175.14079:25 199.14354:25 203.17577:21 215.27605:21 321.20746:21 367.32941:98	65130	67250	63276	50643	53793	43565	44549	62934	71685	64951	58921	42236	33709	47414	44233	44159	50417	53224
156	3.146	365.319	Unknown	[M+H]+		0.982	TRUE	null	null	null	null	null	null	999	FALSE	FALSE	FALSE		FALSE	FALSE	null	null	null	null	null	null	null	7.7	pos-qc-3	365.31641:1315 366.31976:1241 367.32312:17764	67.06207:21 81.06861:25 88.98151:25 121.09952:21 145.10344:25 169.09961:25 183.11371:21 202.98865:21 244.98984:21 253.19962:25	8361	8805	8318	6776	7212	6550	6801	8983	8840	8863	8570	5570	5633	6174	6267	6770	6593	7353
160	1.302	368.302	MG 18:4	[M+NH4]+	adduct linked to 135_[M+H]+	1	TRUE	5.5	368.28	C21H34O4	MG	YICVZGXPPMTJCG-UHFFFAOYSA-N	O=C(OCC(O)CO)CCCCC=CCC=CCC=CCC=CCC	410	TRUE	TRUE	TRUE		FALSE	FALSE	null	null	95.4	99.9	9.3	75.6	100	14.89	pos-s-56	368.28885:1972 369.2922:668 370.29556:426	57.06909:25 60.06612:12 71.0857:69 83.08397:10 89.05731:61 90.88747:10 130.09999:10 133.08438:49 146.05484:12 196.18047:10 244.11745:10 333.25067:10	15319	16434	15776	11232	14996	12514	10779	13869	14274	14562	12512	11663	11349	12434	11900	12566	9236	10594
161	3.455	368.386	NAE 21:1	[M+H]+		1	TRUE	7.42	368.352	C23H45NO2	NAE	IGMIBELQUVIBLL-UHFFFAOYSA-N	O=C(NCCO)CCCCCCCCCC=CCCCCCCCCC	410	TRUE	TRUE	TRUE		FALSE	FALSE	null	null	100	99.9	75	75	100	14.99	pos-s-32	368.37402:699 369.37737:733 370.38073:187	368.38464:49	28141	27014	20484	17455	20852	20342	21331	17167	15440	21524	17785	11079	13192	10318	6279	10118	14175	6701
159	3.144	368.221	Unknown	[M+H]+		0.964	TRUE	null	null	null	null	null	null	999	FALSE	FALSE	FALSE		FALSE	FALSE	null	null	null	null	null	null	null	5.23	pos-qc-6	368.22815:810 369.2315:298 370.23486:191	91.05361:21 107.08607:25 110.10279:25 119.08562:25 129.07506:21 132.08647:25 143.0878:25 145.09566:25 160.11722:25 185.94521:21 261.99521:21 368.31134:25	5336	6282	5657	4126	4647	4316	4576	6131	7076	6573	5973	4534	3878	5511	4833	4629	4868	5166
165	3.143	369.353	ST 27:1;O	[M+H-H2O]+		1	TRUE	9	369.352	C27H46O	ST	HVYWMOMLDIMFJA-UHFFFAOYSA-N	OC1CC2=CCC3C(CCC4(C)C(CCC34)C(C)CCCC(C)C)C2(C)CC1	410	TRUE	TRUE	TRUE		FALSE	FALSE	null	null	100	99.8	86.5	91.4	100	1483.34	pos-s-11	369.354:319234 370.35735:102973 371.36071:7111	55.05059:98 55.05371:298 57.06779:194 62.01736:21 65.03812:49 67.05202:435 69.06865:347 71.0832:146 77.03434:49 79.04751:49 79.05125:232 81.0639:49 81.07021:629 83.08266:268 85.09905:49 91.05347:269 93.06902:577 95.08338:563 97.09718:98 103.04855:25 105.06688:642 107.08446:549 109.09923:685 111.11651:98 117.06657:137 119.0839:733 121.09839:434 123.11731:272 131.08022:122 133.09779:561 135.11446:5…	1480736	1588117	1452999	1220054	1295606	1132562	708711	1418967	1872937	1760557	1353324	1421950	1048548	1653523	1320900	1297299	1176854	1322305
976	8.738	906.259	RIKEN P-VS1 ID-15392 from Mouse_Macrophage_WT_N_F1AA	[M+H]+		0.911	TRUE	12.91	906.266		Unknown			430	TRUE	TRUE	TRUE		FALSE	FALSE	null	null	93.5	99.9	87.3	90	100	188.12	pos-s-05	906.263:129601 907.26635:137456 908.26971:138958	69.75662:21 73.04568:477 146.61795:25 147.06348:981 191.00058:74 207.02832:1228 208.02493:49 211.48395:21 221.07964:4345 223.05367:49 225.04279:49 239.09013:49 248.98717:49 260.00278:21 266.9957:1060 281.04581:2772 295.10175:825 324.96555:24 324.98071:122 326.96194:285 339.03781:49 341.01474:3963 342.00797:98 353.96786:98 355.06171:8010 356.06458:122 369.09286:24 369.11444:452 371.09055:49 400.92…	26592	28673	20936	15367	17173	13684	15613	11243	10857	182422	591392	20900	208064	151306	10042	8322	12351	18974
166	6.479	371.313	w/o MS2:VAE 5:0	[M+H]+	similar chromatogram in higher mz_997; similar chromatogram in higher mz_627; similar chromatogram in higher mz_642; similar chromatogram in higher mz_717; similar chromatogram in higher mz_737; similar chromatogram in higher mz_936	0.982	FALSE	5.79	371.294	C25H38O2	VAE	NZFANTPWRRCKOJ-UHFFFAOYSA-N	O=C(OCC=C(C=CC=C(C=CC1=C(C)CCCC1(C)C)C)C)CCCC	530	TRUE	TRUE	FALSE		FALSE	FALSE	null	null	93.4	100	null	null	null	4.46	pos-s-01	371.31302:4454 372.31637:1820 373.31973:361		32654	33796	30443	20828	26758	21003	33667	26677	25474	28220	25722	14742	15408	22884	20662	19684	24533	19761
163	9.288	369.35	Unknown	[M+H]+		0.946	TRUE	null	null	null	null	null	null	999	FALSE	FALSE	FALSE		FALSE	FALSE	null	null	null	null	null	null	100	14.71	pos-s-17	369.34949:4448 370.35284:1955 371.3562:1254	57.06804:12 67.05229:12 67.05459:25 71.0882:25 81.06671:12 83.08167:12 95.08096:25 107.08188:25 109.09663:25 119.04903:12 119.08424:61 121.09873:25 127.0616:10 131.02917:12 133.09653:25 135.11809:37 137.99924:10 145.06371:12 145.10089:25 147.12108:49 149.13124:25 159.121:25 161.13287:25 187.14323:12 201.1604:10 203.1776:12 205.19078:10 214.11826:10 233.03165:10 237.09355:25 247.243:12 251.03938:1…	31041	36829	26408	25178	20588	25149	38866	27666	47828	15001	40283	36968	41918	40837	16341	33961	37643	31284
164	8.907	369.352	Unknown	[M+H]+		1	TRUE	null	null	null	null	null	null	999	FALSE	FALSE	FALSE		FALSE	FALSE	null	null	null	null	null	null	100	27.12	pos-s-32	369.35226:7311 370.35561:3348 371.35897:1143	67.05138:25 81.06949:41 83.08832:16 91.0527:25 95.08532:45 97.10052:16 105.06747:61 107.0865:33 109.09837:100 117.07022:16 119.08298:53 121.10055:52 123.11794:33 131.08086:25 133.09842:41 135.1151:58 145.06398:25 147.11455:61 149.12981:33 159.11244:33 161.12959:56 163.14693:16 173.12624:16 175.1465:25 201.15471:16 203.17987:33 219.20793:16 229.20052:16 259.23184:25 369.3465:48	48986	53853	44946	38969	40249	45400	39864	83042	78473	41866	70404	73078	76680	64909	33321	65221	37939	42138
167	2.141	373.341	w/o MS2:NAOrn 15:0;O	[M+H]+	ion correlated with 260	0.946	FALSE	6.02	373.306	C20H40N2O4	NAOrn	RKUKKKDBMVTVJQ-UHFFFAOYSA-N	O=C(NC(C(=O)O)CCCN)CC(O)CCCCCCCCCCCC	530	TRUE	TRUE	FALSE		FALSE	FALSE	null	null	78.1	99.9	null	null	null	26.89	pos-s-19	373.34128:4882 374.34463:86313 375.34799:18982		10807	10412	10421	8620	9400	9001	8249	12999	10418	12112	12081	11190	11325	11215	10854	10906	18998	18100
168	2.117	374.359	NAE 22:5	[M+H]+	ion correlated with 94	1	TRUE	6.37	374.305	C24H39NO2	NAE	XZURZCGSKALDLA-UHFFFAOYSA-N	O=C(NCCO)CCCCCC=CCC=CCC=CCC=CCC=CCC	410	TRUE	TRUE	TRUE		FALSE	FALSE	null	null	100	99.9	31.6	75	100	203.52	pos-s-28	374.35373:23817 375.35708:7572 376.36044:1525	57.06831:74 70.06174:122 73.04455:98 75.04291:49 87.03949:49 88.07023:49 88.07418:123 102.07302:24 102.0872:98 105.06767:25 107.0446:49 114.06849:133 121.05912:25 133.05988:49 145.06433:25 267.00351:25 269.99271:49 311.35855:25 312.32251:435 320.75595:21 330.33646:74 338.29279:49 338.31601:230 356.33078:98 374.34839:808	237899	235300	227682	192080	190963	193352	122577	264570	190431	214387	187332	330488	310485	319886	289202	320801	680532	592386
169	1.078	376.256	w/o MS2:Cer 12:2;2O/9:0	[M+H]+	found in higher mz's MsMs_189	1	TRUE	6.15	376.282	C21H39NO3	Cer_NS	UBSZJKNVULIXPT-UHFFFAOYSA-N	O=C(NC(CO)C(O)C=CCCC=CCCC)CCCCCCCC	530	TRUE	TRUE	FALSE		FALSE	FALSE	null	null	67.9	99.9	null	null	null	26.88	pos-qc-3	376.25623:16240 377.25958:5041 378.26294:989	57.06959:105 86.09964:10 105.07218:10 121.02223:10 125.0708:37 135.05032:12 176.08801:12 176.08987:12 200.0701:12 209.12199:37 218.11296:12 218.1254:61 228.06812:12 255.96684:10 275.17291:70 286.0585:10 292.19302:61 302.17874:85 343.21158:12 358.24023:12 376.25372:258	91784	90535	84687	65373	71406	63828	30947	33289	48597	43591	37051	39308	29666	33973	33022	30717	24750	20578
170	2.438	376.341	MG 18:0	[M+NH4]+		1	TRUE	7.38	376.342	C21H42O4	MG	VBICKXHEKHSIBG-UHFFFAOYSA-N	O=C(OCC(O)CO)CCCCCCCCCCCCCCCCC	410	TRUE	TRUE	TRUE		FALSE	FALSE	null	null	100	99.9	36.3	79.1	100	38.89	pos-s-19	376.34061:14672 377.34396:6061 378.34732:1706	53.04256:25 55.05524:356 57.06934:1920 65.03526:21 67.05257:483 69.07037:239 71.08495:1862 73.28336:21 75.04165:74 79.05809:25 81.0683:457 83.08327:358 84.84227:25 85.05827:49 85.09839:901 94.79419:49 95.08269:713 97.1034:346 99.11322:123 103.07349:74 109.0985:889 111.11578:285 113.13064:74 123.115:433 125.12862:49 135.12183:25 137.12743:122 145.12169:49 151.14005:25 151.14349:123 153.15828:49 17…	21428	19102	17583	15331	16589	15452	12754	22850	19391	19446	21247	15456	15521	16504	13610	12762	40183	35904
172	4.403	378.276	w/o MS2:CAR 15:4	[M+H]+	found in higher mz's MsMs_720; similar chromatogram in higher mz_481; similar chromatogram in higher mz_720	1	TRUE	4.05	378.264	C22H35NO4	CAR	QIEASPJWRPPEGG-UHFFFAOYSA-N	O=C([O-])CC(OC(=O)CC=CCC=CCC=CCC=CCC)C[N+](C)(C)C	530	TRUE	TRUE	FALSE		FALSE	FALSE	null	null	97.3	100	null	null	null	7.68	pos-s-39	378.27554:1851 379.27889:776 380.28225:58	237.07945:21 280.29681:73 378.26254:25	7812	9026	7409	7558	7544	7001	5385	8265	11154	9440	9475	8602	6130	11097	7110	7901	7184	6482
173	1.502	378.298	NAE 22:3	[M+H]+		0.964	TRUE	7.1	378.337	C24H43NO2	NAE	STURUZGXAXZMBB-UHFFFAOYSA-N	O=C(NCCO)CCCCCCCCC=CCC=CCC=CCCCCC	410	TRUE	TRUE	TRUE		FALSE	FALSE	null	null	100	99.8	35.6	75	100	23.2	pos-s-27	378.30542:2917 379.30877:845 380.31213:396	84.08258:21 102.09128:21 144.07703:21 176.11183:21 198.21222:74 210.2168:21 254.2563:25 272.27048:21 286.25751:25 316.25253:25 344.29092:49 378.29486:176	20317	19347	18992	15192	15615	17350	6726	9181	8837	8942	6200	19533	17131	15442	16557	14962	27903	27273
174	2.178	379.264	w/o MS2:VAE 4:0	[M+Na]+	adduct linked to 145_[M+H]+	1	TRUE	5.28	379.261	C24H36O2	VAE	MSHMSHDEYSUBDL-UHFFFAOYSA-N	O=C(OCC=C(C=CC=C(C=CC1=C(C)CCCC1(C)C)C)C)CCC	530	TRUE	TRUE	FALSE		FALSE	FALSE	null	null	99.8	100	null	null	null	17.88	pos-s-23	379.26431:8098 380.26766:2379 381.27102:773	109.0664:21 319.17734:21 379.2572:74	32003	28620	27555	23117	24913	22122	19042	25772	23183	23872	25674	22949	20714	22669	19206	21975	41079	42812
175	2.437	381.295	DG 17:0	[M+Na]+	adduct linked to 147_[M+H]+	1	TRUE	6.02	381.261	C20H38O5	DG	SDCNSBXLWRQJHO-UHFFFAOYSA-N	O=C(OCC(OC(=O)CCCCCCCC)CO)CCCCCCC	420	TRUE	TRUE	TRUE		FALSE	FALSE	null	null	100	99.9	65	75	100	203.37	pos-s-40	381.29004:18509 382.29339:6130 383.29675:2023	340.33017:21 381.29333:122	139913	141707	133973	106342	119799	97656	89803	150559	129613	127990	142021	120682	117389	128545	80142	114053	260420	248361
176	3.147	383.328	w/o MS2:NAOrn 16:2;O	[M+H]+		0.839	FALSE	5.53	383.29	C21H38N2O4	NAOrn	TZWBRKGOTDXSRF-UHFFFAOYSA-N	O=C(O)C(NC(=O)CC(O)CCCCCC=CCC=CCCC)CCCN	530	TRUE	TRUE	FALSE		FALSE	FALSE	null	null	75.8	100	null	null	null	4.7	pos-s-03	383.32761:1648 384.33096:4576 385.33432:8524		9468	10928	8791	7268	7464	7709	7162	9800	10302	11082	8682	7063	6310	6943	6535	7014	8509	8093
177	2.969	383.33	ST 28:1;O	[M+H-H2O]+		0.839	TRUE	9.56	383.367	C28H48O	ST	SGNBVLSWZMBQTH-UHFFFAOYSA-N	OC1CC2=CCC3C(CCC4(C)C(CCC34)C(C)CCC(C)C(C)C)C2(C)CC1	410	TRUE	TRUE	TRUE		FALSE	FALSE	null	null	86.8	99.8	57.4	75.6	100	6.52	pos-s-15	383.32907:1635 384.33242:3543 385.33578:1854	81.0743:21 113.06311:21 129.1008:21 341.16794:21 383.33862:49	15876	13576	16974	11486	12142	11186	13199	12261	13478	23385	12813	12876	8695	8607	12109	8955	10940	12344
178	3.06	385.344	ST 27:2;O	[M+H]+		1	TRUE	7.85	385.346	C27H44O	ST	AVSXSVCZWQODGV-UHFFFAOYSA-N	OC1CC2=CCC3C(CCC4(C)C(CCC34)C(C)CCC=C(C)C)C2(C)CC1	410	TRUE	TRUE	TRUE		FALSE	FALSE	null	null	100	99.9	88.9	79.4	100	23.21	pos-s-23	385.34204:17067 386.34539:6278 387.34875:1205	55.05216:25 59.06035:16 71.08147:33 81.06586:33 83.04756:25 83.08465:16 91.05156:16 95.08418:33 97.06342:168 105.07062:25 107.08388:25 109.06348:282 111.11741:16 115.05385:16 117.06902:33 119.08331:33 121.10243:33 123.07624:33 125.12565:16 131.08124:33 133.09396:25 135.11223:16 145.09654:41 147.11501:16 149.13026:25 151.1489:16 159.10941:16 161.12834:16 171.11275:25 173.12497:25 177.12492:25 185.…	63173	58876	79792	43572	67860	63322	38975	45143	52727	115798	97429	80550	32226	63868	70040	97691	76571	92128
181	4.476	389.301	w/o MS2:NAGly 8:0;O(FA 10:0)	[M+H]+	found in higher mz's MsMs_754	0.964	TRUE	5.76	389.301	C20H37NO5	NAGly	BOIRUCSOVYFPJQ-UHFFFAOYSA-N	O=C(O)CNC(=O)CCCC(OC(=O)CCCCCCCCC)CCC	530	TRUE	TRUE	FALSE		FALSE	FALSE	null	null	100	100	null	null	null	10.16	pos-s-09	389.30103:2166 390.30438:1826 391.30774:4005	57.06947:25 67.05038:25 73.047:262 74.05067:122 79.05069:21 95.08411:25 95.09232:25 108.05742:21 130.05798:25 131.08421:25 133.09047:25 148.06595:49 207.02646:24 222.93228:49 223.68719:25 225.40306:25 227.26718:49 248.98512:49 250.97304:98 251.97664:98 265.02072:49 267.00043:139 267.99652:335 278.96786:21 282.04196:73 296.92471:21 356.0647:122	13667	15434	13618	12278	10480	12092	8031	12165	15118	13252	14648	11887	10134	11083	7706	10410	11359	10921
184	1.809	390.351	Cer 21:0;4O	[M+H]+	similar chromatogram in higher mz_200	1	TRUE	5.98	390.321	C21H43NO5	Cer_AP	NMUNBXUANKBKIM-UHFFFAOYSA-N	O=C(NC(CO)C(O)C(O)CCCCCCCC)C(O)CCCCCCC	420	TRUE	TRUE	TRUE		FALSE	FALSE	null	null	75.5	99.9	5.5	52.7	87.5	277.04	pos-s-04	390.33685:5440 391.3402:2799 392.34356:1006	57.03025:74 70.06183:74 73.03983:24 73.04582:236 75.04177:122 77.03505:25 77.04121:25 79.04823:49 88.07687:74 91.05022:201 103.05363:123 105.06625:1187 107.04752:1237 109.06049:74 112.39609:21 114.06849:98 115.05227:98 117.06742:98 117.08717:24 119.04648:123 119.0817:232 121.06528:339 128.05109:25 131.04256:74 131.08754:74 133.06145:2353 135.04359:49 135.07622:157 143.08179:49 145.06088:244 147.0…	50031	49386	49175	45442	46664	45278	20277	32271	28940	27496	20433	114234	100619	104663	103086	104907	220096	197122
186	2.569	392.28	w/o MS2:CAR 16:4	[M+H]+		0.964	FALSE	4.51	392.28	C23H37NO4	CAR	VANBVBKSJLSPOC-UHFFFAOYSA-N	O=C([O-])CC(OC(=O)CCC=CCC=CCC=CCC=CCC)C[N+](C)(C)C	530	TRUE	TRUE	FALSE		FALSE	FALSE	null	null	100	100	null	null	null	8.34	pos-s-23	392.2803:7423 393.28365:2641 394.28701:544		55010	53796	38435	28981	37339	32055	43680	51924	49281	47358	45939	56259	35112	30310	31080	29204	32837	38451
179	1.735	387.01	Unknown	[M+H]+	similar chromatogram in higher mz_356	1	TRUE	null	null	null	null	null	null	999	FALSE	FALSE	FALSE		FALSE	FALSE	null	null	null	null	null	null	null	21.88	pos-qc-3	387.00961:3574 388.01296:2052 389.01632:4803	57.07383:98 83.04517:21 87.75072:49 116.04803:49 145.0611:49 162.03093:25 171.07787:25 172.11278:49 199.14624:21 326.98074:21	17134	16698	16098	12510	13268	12907	11945	11345	20499	18926	12986	5802	4452	4467	7818	6061	10709	9122
180	1.735	389.008	Unknown	[M+H]+		1	TRUE	null	null	null	null	null	null	999	FALSE	FALSE	FALSE		FALSE	FALSE	null	null	null	null	null	null	null	10.36	pos-qc-3	389.008:2372 390.01135:1454 391.01471:901	59.05732:25 59.99164:49 73.04477:313 74.04601:123 88.01646:25 111.04063:25 116.04652:49 129.04886:25 130.06311:25 150.04509:49 163.10086:21 178.9561:21 185.92326:49 201.1613:21 214.07812:21 248.97026:25 249.9854:123 250.96257:122 251.97508:137 256.9624:21 265.01685:49 266.99655:138 268.0018:259 281.03729:25 282.04504:98 343.2662:21 356.06567:122 361.09851:21	12367	12640	11654	8346	10371	9104	8534	9476	14801	14275	9250	4350	3993	4565	6591	4695	7189	7909
189	1.079	393.287	w/o MS2:VAE 5:0	[M+H]+	adduct linked to 237_[M+ACN+H]+	0.875	TRUE	5.79	393.276	C25H38O2	VAE	NZFANTPWRRCKOJ-UHFFFAOYSA-N	O=C(OCC=C(C=CC=C(C=CC1=C(C)CCCC1(C)C)C)C)CCCC	530	TRUE	TRUE	FALSE		FALSE	FALSE	null	null	97.7	99.9	null	null	null	7.75	pos-qc-3	393.2872:5129 394.29055:2177 395.29391:485	57.06853:154 108.04892:12 125.06767:61 126.05357:49 131.08292:10 150.02444:25 191.10982:12 191.11758:37 204.07356:10 209.13011:82 210.11346:12 218.13368:25 260.14163:12 275.16827:61 292.18341:12 292.1954:109 302.18359:110 353.25909:10 358.24023:37 375.10593:12 376.25644:466	33439	30865	29960	23863	30185	26755	17811	14616	23933	18927	18349	16747	14737	12481	14551	14988	11564	10474
182	5.54	389.305	Unknown	[M+H]+		0.893	TRUE	null	null	null	null	null	null	999	FALSE	FALSE	FALSE		FALSE	FALSE	null	null	null	null	null	null	null	5.44	pos-s-25	389.30457:1364 390.30792:374 391.31128:1825	59.05885:25 73.04765:206 74.04408:74 83.08404:21 129.04939:25 135.1161:25 150.04047:49 191.99989:21 223.93602:21 250.96976:98 251.96222:74 266.01428:74 266.99475:122 267.99081:246 269.93549:21 282.04083:98 340.02707:21 356.05814:154	8568	8265	7687	6341	6870	5942	4203	5217	4859	4223	5196	6020	5394	7117	5009	5194	9546	6725
183	5.053	389.307	Unknown	[M+H]+	similar chromatogram in higher mz_529; found in higher mz's MsMs_823; similar chromatogram in higher mz_870; similar chromatogram in higher mz_576; found in higher mz's MsMs_824; similar chromatogram in higher mz_307; similar chromatogram in higher mz_432	0.946	TRUE	null	null	null	null	null	null	999	FALSE	FALSE	FALSE		FALSE	FALSE	null	null	null	null	null	null	null	5.75	pos-s-03	389.30652:1264 390.30987:305 391.31323:1612	59.05832:74 67.0516:49 73.04469:300 74.04351:98 107.04906:21 129.05513:49 150.04669:49 178.95412:21 193.97791:25 222.92856:25 248.979:25 250.96468:98 251.96828:170 257.80652:21 266.99643:154 267.9902:284 281.03952:25 282.04965:98 324.01849:21 356.0629:190 389.29401:25	9002	8406	7710	7407	6922	6470	7443	8042	9207	6795	8272	8470	7249	7435	6652	6850	7826	7450
196	1.291	395.299	DG 18:0	[M+Na]+	adduct linked to 211_[M+NH4]+; found in higher mz's MsMs_211	0.875	TRUE	6.51	395.277	C21H40O5	DG	XDYVDYBOLARYBO-UHFFFAOYSA-N	O=C(OCC(OC(=O)CCCCCCC)CO)CCCCCCCCC	420	TRUE	TRUE	TRUE		FALSE	FALSE	null	null	100	99.9	69	75	100	1.74	pos-s-28	395.29361:706 396.29696:378 397.30032:289	71.08729:12 395.18042:25	5618	5277	5762	4283	5098	5002	4422	4915	5426	4135	3936	3933	5036	4553	4457	4319	4066	4465
185	4.058	391.773	Unknown	[M+H]+	similar chromatogram in higher mz_866	0.875	FALSE	null	null	null	null	null	null	999	FALSE	FALSE	FALSE		FALSE	FALSE	null	null	null	null	null	null	null	64.68	pos-s-19	391.77264:3418 392.77599:263 393.77935:0		10173	9067	13492	14279	13534	14611	11821	10415	11637	14776	8512	9469	13615	15285	17535	16049	14934	13952
197	2.719	396.39	w/o MS2:Cer 12:0;2O/13:0	[M+H]+		0.964	FALSE	7.79	396.384	C25H51NO3	Cer_NDS	IKKBKBZNJZAMJQ-UHFFFAOYSA-N	O=C(NC(CO)C(O)CCCCCCCCC)CCCCCCCCCCCC	530	TRUE	TRUE	FALSE		FALSE	FALSE	null	null	99.2	99.9	null	null	null	8.17	pos-qc-3	396.38998:1810 397.39333:1208 398.39669:0		9944	8804	8847	7038	3552	4891	7923	7014	6380	9094	5982	7741	4986	5346	4347	4162	6965	4083
187	4.681	392.29	Unknown	[M+H]+	found in higher mz's MsMs_704; found in higher mz's MsMs_755; found in higher mz's MsMs_820; similar chromatogram in higher mz_453; found in higher mz's MsMs_754; similar chromatogram in higher mz_753	1	TRUE	null	null	null	null	null	null	999	FALSE	FALSE	FALSE		FALSE	FALSE	null	null	null	null	null	null	null	37.07	pos-s-05	392.29028:20926 393.29363:6517 394.29699:1330	55.05315:98 57.06721:74 58.0723:49 81.06442:49 81.07201:25 84.08:98 91.05803:25 101.04189:25 107.04871:74 121.06344:49 130.07219:21 133.06276:140 134.06824:74 147.07874:25 149.02179:171 150.02731:98 168.0367:21 182.08514:49 268.99878:49 294.30905:801 333.17725:21 392.28595:199	111322	107219	104493	88651	93734	84195	80454	116753	126893	103002	126463	113818	90856	116912	90518	96006	96443	96771
188	4.433	392.778	Unknown	[M+H]+	similar chromatogram in higher mz_310; similar chromatogram in higher mz_716; similar chromatogram in higher mz_399; similar chromatogram in higher mz_738; similar chromatogram in higher mz_746	1	TRUE	null	null	null	null	null	null	999	FALSE	FALSE	FALSE		FALSE	FALSE	null	null	null	null	null	null	null	22.37	pos-s-49	392.7804:829 393.78375:201 394.78711:0	145.06445:21 259.23898:21 295.18414:25	5041	5830	7571	6846	4313	7833	4819	6082	6560	7748	6446	9769	6749	7886	9018	6775	6153	5569
954	8.69	887.841	w/o MS2:RIKEN P-VS1 ID-14766 from Mouse_Aorta_ApoEKO_N_F1EPA	[M+H]+		0.875	TRUE	14.26	887.795		Unknown			530	TRUE	TRUE	FALSE		FALSE	FALSE	null	null	66.5	99.8	null	null	null	73.37	pos-s-04	887.84082:13372 888.84417:16816 889.84753:10444	59.05936:7971 85.09723:21 93.06711:123 95.08555:146 97.10075:74 105.06916:74 109.09422:49 109.09715:213 111.11441:123 119.09245:25 121.09927:168 123.11198:122 127.10962:49 133.06311:25 135.11702:319 137.12094:25 137.12915:133 149.13011:98 151.14528:49 153.12361:49 161.12459:25 161.1335:74 163.14546:98 173.12843:25 211.20493:74 219.19589:24 219.21251:122 237.21745:186 239.22955:49 247.23932:98 255…	49725	62879	49384	47644	43488	44656	21619	19709	26647	88578	12336	19531	12130	13810	75966	16356	37253	41439
190	3.924	395.178	Unknown	[M+H]+		1	TRUE	null	null	null	null	null	null	999	FALSE	FALSE	FALSE		FALSE	FALSE	null	null	null	null	null	null	null	1.68	pos-qc-7	395.18167:6601 396.18502:1944 397.18838:650	377.1579:21 395.17752:137	99662	90140	91205	70121	82153	65411	118753	86964	83092	86321	118117	57011	98775	57659	57141	60685	99854	62977
191	9.975	395.179	Unknown	[M+H]+		1	TRUE	null	null	null	null	null	null	999	FALSE	FALSE	FALSE		FALSE	FALSE	null	null	null	null	null	null	null	5.61	pos-s-05	395.17868:29785 396.18203:7828 397.18539:2061	74.07243:10 395.17432:324	333547	327379	293360	253681	202612	218865	336620	288089	403084	189723	454437	313652	123025	380944	87559	379467	319956	200536
192	9.603	395.181	Unknown	[M+H]+		0.893	TRUE	null	null	null	null	null	null	999	FALSE	FALSE	FALSE		FALSE	FALSE	null	null	null	null	null	null	null	3.98	pos-qc-4	395.18137:17292 396.18472:6522 397.18808:1461	129.13002:21 205.07088:21 335.08139:21 395.17441:164	237470	249787	207904	186330	96657	193958	322068	280877	249026	144292	343635	232778	275295	277878	91432	291592	232884	116340
193	8.479	395.181	Unknown	[M+H]+		0.804	FALSE	null	null	null	null	null	null	999	FALSE	FALSE	FALSE		FALSE	FALSE	null	null	null	null	null	null	null	2.18	pos-s-08	395.18137:25033 396.18472:7133 397.18808:1505		369515	189393	203719	158380	228041	279051	223667	264394	285015	127676	132437	228579	111727	210997	132004	357717	227508	247659
194	10.371	395.182	Unknown	[M+H]+		0.911	FALSE	null	null	null	null	null	null	999	FALSE	FALSE	FALSE		FALSE	FALSE	null	null	null	null	null	null	null	2.74	pos-s-08	395.18192:37538 396.18527:9179 397.18863:2242		363555	262540	435060	54304	343558	114225	542630	339671	107737	81992	106977	338973	156947	50164	48287	259362	65467	327078
195	15.644	395.184	Unknown	[M+H]+		0.875	FALSE	null	null	null	null	null	null	999	FALSE	FALSE	FALSE		FALSE	FALSE	null	null	null	null	null	null	null	14.31	pos-s-01	395.18365:111590 396.187:22373 397.19036:4486		216708	227746	213690	141459	555954	111796	183225	253616	823940	308288	174114	142798	141226	146788	208285	542704	149356	201370
199	3.88	398.34	Cer 23:1;4O	[M+H-H2O]+	similar chromatogram in higher mz_708; similar chromatogram in higher mz_532	0.964	TRUE	6.1	398.327	C23H45NO5	Cer_AP	NEYVZGFJLREPRO-UHFFFAOYSA-N	O=C(NC(CO)C(O)C(O)CCCC=CCCC)C(O)CCCCCCCCC	420	TRUE	TRUE	TRUE		FALSE	FALSE	null	null	81.8	100	45.1	58.7	92.9	38.51	pos-s-22	398.34366:13147 399.34701:7004 400.35037:2275	57.0715:21 77.00915:25 97.04682:21 101.03793:49 130.06142:25 130.07101:25 143.08531:25 212.14648:74 214.12549:123 230.16266:25 238.24565:49 244.17355:98 300.23816:49 314.25519:74 338.29053:21 354.31287:98 380.27185:25 382.29129:49 382.31049:215 397.15305:25 398.33966:606	22222	21121	20842	18126	17486	18896	6049	12112	11534	8505	6823	28990	24829	29306	25934	24804	46751	38100
200	1.795	400.344	CAR 16:0	[M+H]+		1	TRUE	6.08	400.342	C23H45NO4	CAR	XOMRRQXKHMYMOC-UHFFFAOYSA-N	O=C([O-])CC(OC(=O)CCCCCCCCCCCCCCC)C[N+](C)(C)C	410	TRUE	TRUE	TRUE		FALSE	FALSE	null	null	100	99.9	74.5	86.4	100	42.59	pos-s-55	400.3389:9064 401.34225:3067 402.34561:834	57.03296:25 60.08232:25 85.03035:234 144.10078:25 281.02612:21 400.31534:24 400.34903:122	53498	55393	50838	41832	43949	39527	33548	14874	37157	76599	13960	37834	21304	50815	84325	32167	36893	31688
198	1.149	397.192	Unknown	[M+H]+	ion correlated with 285	0.911	TRUE	null	null	null	null	null	null	999	FALSE	FALSE	FALSE		FALSE	FALSE	null	null	null	null	null	null	null	14.08	pos-qc-3	397.19571:3887 398.19906:1833 399.20242:1092	69.03452:21 91.05445:25 105.06506:21 117.06161:25 119.08349:199 145.10681:25	25563	25627	21203	18216	19992	19687	29486	39743	54539	36078	10717	19232	15034	12480	44972	15348	51912	58020
202	0.993	402.243	w/o MS2:NAGly 22:6;O	[M+H]+		0.982	TRUE	5.68	402.264	C24H35NO4	NAGly	YTHKIWFULSJLBB-UHFFFAOYSA-N	O=C(O)CNC(=O)CC(O)C=CCC=CCC=CCC=CCC=CCC=CCC	530	TRUE	TRUE	FALSE		FALSE	FALSE	null	null	91.9	99.9	null	null	null	4.43	pos-s-05	402.24338:2013 403.24673:986 404.25009:3388	72.99522:12 73.04317:25 88.01995:61 105.07166:10 111.04745:12 119.98647:12 122.007:25 147.05986:12 202.20461:10 207.02199:49 212.93298:12 221.07516:25 266.09039:10 281.03836:25 295.09891:25 357.2301:10 385.93842:10 402.23676:99	11957	11742	11329	9291	10264	10029	10762	12037	11373	10909	12766	9360	7859	8415	9337	9846	9242	9394
203	4.081	402.357	w/o MS2:Cer 12:0;2O/11:0;O	[M+H]+		0.821	FALSE	7.04	402.358	C23H47NO4	Cer_HDS	ZHCIVPBXDWPJRN-UHFFFAOYSA-N	O=C(NC(CO)C(O)CCCCCCCCC)C(O)CCCCCCCCC	530	TRUE	TRUE	FALSE		FALSE	FALSE	null	null	100	100	null	null	null	2.99	pos-s-02	402.35745:4261 403.3608:0 404.36416:0		14501	29437	17771	26509	15976	11626	35751	26630	20847	36703	20765	11798	6723	14221	17904	13593	14130	18120
201	2.195	400.375	Unknown	[M+H]+		1	TRUE	null	null	null	null	null	null	999	FALSE	FALSE	FALSE		FALSE	FALSE	null	null	null	null	null	null	100	188.96	pos-s-31	400.3717:3274 401.37505:3187 402.37841:1330	85.10463:21 99.19955:21 312.33328:21 338.33746:155 364.29581:25 400.36737:139	98838	102727	95856	80306	84903	80060	57756	94447	87567	85901	62411	208998	190068	192415	132258	196358	409304	354677
205	2.44	406.294	w/o MS2:CAR 17:4	[M+H]+		0.964	TRUE	4.92	406.295	C24H39NO4	CAR	FFBXLAFSVVONIA-UHFFFAOYSA-N	O=C([O-])CC(OC(=O)CCCC=CCC=CCC=CCC=CCC)C[N+](C)(C)C	530	TRUE	TRUE	FALSE		FALSE	FALSE	null	null	99.9	100	null	null	null	10.38	pos-s-15	406.29318:2488 407.29653:15007 408.29989:4394	88.50243:21 107.04284:25 133.05791:25 160.08925:21 238.14316:21 344.29095:21	11300	8792	11030	8257	7244	8192	8659	12924	9462	10909	10659	8346	9202	9004	7553	8167	12709	14330
206	1.48	406.344	NAE 24:3	[M+H]+		1	TRUE	7.43	406.368	C26H47NO2	NAE	CYDVZENBMYYBRW-UHFFFAOYSA-N	O=C(NCCO)CCCCCCCCC=CCC=CCC=CCCCCCCC	410	TRUE	TRUE	TRUE		FALSE	FALSE	null	null	100	99.8	23.4	75	100	236.08	pos-s-07	406.34372:74503 407.34707:19339 408.35043:3179	57.06525:49 68.04456:25 70.06419:249 71.08271:74 72.0788:74 88.07555:155 102.07162:24 102.08722:122 110.09607:21 114.06697:122 114.08945:73 117.43816:21 132.10004:290 146.09193:24 146.09703:73 146.11398:279 172.11613:25 190.13884:74 212.22568:25 212.22977:98 238.24934:123 256.25836:827 257.25446:49 282.24017:24 282.25668:122 300.28824:1086 318.30701:25 326.28271:98 333.18295:21 344.29852:507 345.…	209490	224333	210966	168005	191168	168744	42675	63244	74363	62512	44434	165682	149082	155761	169730	155612	284300	253245
204	4.183	404.782	Unknown	[M+H]+	similar chromatogram in higher mz_384	0.911	FALSE	null	null	null	null	null	null	999	FALSE	FALSE	FALSE		FALSE	FALSE	null	null	null	null	null	null	null	25.08	pos-s-19	404.7821:1346 405.78545:0 406.78881:0		4085	1123	4660	5781	4662	5671	4870	3404	5702	5077	4769	6831	3826	3687	5277	5310	4990	5017
207	2.439	407.293	ST 27:2;O	[M+Na]+		0.982	TRUE	7.85	407.328	C27H44O	ST	AVSXSVCZWQODGV-UHFFFAOYSA-N	OC1CC2=CCC3C(CCC4(C)C(CCC34)C(C)CCC=C(C)C)C2(C)CC1	410	TRUE	TRUE	TRUE		FALSE	FALSE	null	null	100	99.9	67.4	75.4	100	41.89	pos-s-21	407.28992:9224 408.29327:3469 409.29663:1215	83.08324:21 93.06424:25 111.11279:25 389.33841:21 407.27225:122	42164	43826	39289	29098	34203	25791	27299	41234	37085	39204	36268	30548	29365	34037	23640	30587	51009	45440
208	1.92	410.372	NAE 24:1	[M+H]+		1	TRUE	8.19	410.399	C26H51NO2	NAE	AOPPZYZKURCWLE-UHFFFAOYSA-N	O=C(NCCO)CCCCCCCCCCCC=CCCCCCCCCCC	410	TRUE	TRUE	TRUE		FALSE	FALSE	null	null	100	99.8	22.1	75	100	22.59	pos-s-22	410.3746:2674 411.37795:1201 412.38131:1494	59.05924:195 80.05695:21 150.0278:21 392.24625:21 410.34283:25	37008	35496	37803	31222	33799	30523	24988	28449	15368	30797	21573	23975	22079	14478	11594	9841	23402	13156
211	1.291	412.323	MG 21:3	[M+NH4]+	adduct linked to 196_[M+Na]+	1	TRUE	6.84	412.342	C24H42O4	MG	OYFYSZBVSHXOFY-UHFFFAOYSA-N	O=C(OCC(O)CO)CCCCCCCC=CCC=CCC=CCCCCC	410	TRUE	TRUE	TRUE		FALSE	FALSE	null	null	100	99.8	16.5	62.3	100	18.71	pos-s-20	412.32642:3312 413.32977:1125 414.33313:532	59.05921:12 71.08139:25 71.08376:49 83.54439:10 89.0593:79 91.07957:10 115.05221:25 131.06662:12 133.08894:25 146.94296:10 169.09384:10 377.37891:10 412.25766:12	21837	22405	22085	17594	20272	18955	17114	19350	20659	18362	17377	17495	17672	17490	18340	19869	15373	15152
212	2.126	412.386	NAE 24:0	[M+H]+		0.893	TRUE	8.72	412.415	C26H53NO2	NAE	HJPVEPFLQVCCLM-UHFFFAOYSA-N	O=C(NCCO)CCCCCCCCCCCCCCCCCCCCCCC	410	TRUE	TRUE	TRUE		FALSE	FALSE	null	null	100	99.8	19.8	75	100	8.93	pos-s-22	412.38934:1577 413.39269:935 414.39605:972	59.05812:154 213.08136:21 296.28033:25 370.14105:21 412.38037:25	17575	17634	16385	14756	17047	15474	15083	14690	9922	15134	15274	14327	12525	9057	7815	7495	11403	14488
216	2.571	413.266	Dioctyl phthalate (also known as the production of plastic)	[M+Na]+		1	TRUE	7.435	413.266	C24H38O4	Others	MQIUGAXCHLFZKX-UHFFFAOYSA-N	CCCCCCCCOC(=O)C1=CC=CC=C1C(=O)OCCCCCCCC	430	TRUE	TRUE	TRUE		FALSE	FALSE	null	null	91.1	99.9	91.8	84.7	75	2.89	pos-s-34	413.26443:2923 414.26778:1314 415.27114:386	189.01285:18 301.12851:12 301.1358:12 413.18997:59 413.25842:36	30796	26132	29577	24281	22457	18356	30329	29071	31127	28997	27716	40562	27122	17015	19765	21212	20609	20992
210	1.474	412.315	Unknown	[M+H]+		1	TRUE	null	null	null	null	null	null	999	FALSE	FALSE	FALSE		FALSE	FALSE	null	null	null	null	null	null	100	10.46	pos-s-11	412.32153:1242 413.32488:722 414.32824:433	59.0588:25 91.05092:25 296.06894:21 377.28757:21 412.31033:49	20564	20027	19861	15151	14143	13955	13220	13066	11616	10882	17517	10884	7287	6768	7731	8703	8267	26978
217	1.792	414.323	CAR 17:0	[M+H]+		0.893	TRUE	6.54	414.358	C24H47NO4	CAR	DWSFAVOTORHAAL-UHFFFAOYSA-N	O=C([O-])CC(OC(=O)CCCCCCCCCCCCCCCC)C[N+](C)(C)C	410	TRUE	TRUE	TRUE		FALSE	FALSE	null	null	100	99.9	60.2	87.9	100	4.94	pos-s-57	414.32538:943 415.32873:629 416.33209:368	59.0621:62 85.03036:16 414.34491:16	9540	10363	9589	8070	9643	7398	7059	8791	8814	8146	8632	6486	7932	4477	7081	8052	9369	8935
222	0.854	418.259	w/o MS2:LPE O-15:4	[M+H]+		1	TRUE	4.89	418.235	C20H36NO6P	EtherLPE	MOLGJPWTKBJWOC-UHFFFAOYSA-N	O=P(O)(OCCN)OCC(O)COCCC=CCC=CCC=CCC=CCC	530	TRUE	TRUE	FALSE		FALSE	FALSE	null	null	89.2	99.9	null	null	null	5.32	pos-s-01	418.25919:1237 419.26254:599 420.2659:326	87.04353:31 89.06211:12 107.04758:12 131.0667:12 133.08417:12	6165	7204	7765	5233	5334	5724	7436	7071	7318	7058	5347	5033	4791	5065	5507	4751	4912	4782
213	9.228	413.191	Unknown	[M+H]+		0.875	TRUE	null	null	null	null	null	null	999	FALSE	FALSE	FALSE		FALSE	FALSE	null	null	null	null	null	null	null	2.68	pos-s-47	413.1893:5412 414.19265:2102 415.19601:962	355.20755:21 413.18594:122 413.26297:49	32072	26852	40184	29572	38413	53633	86748	82720	26272	51836	64484	64592	92434	98866	47023	65039	42465	28248
214	9.972	413.192	Unknown	[M+H]+		0.821	TRUE	null	null	null	null	null	null	999	FALSE	FALSE	FALSE		FALSE	FALSE	null	null	null	null	null	null	null	3.29	pos-s-29	413.19424:8272 414.19759:2840 415.20095:1043	59.06862:21 88.97678:25 106.07204:21 339.14578:21 413.18784:222	66145	56500	87268	52680	72294	52917	123736	124086	116505	17553	133159	78308	90889	93352	23442	103169	78052	66472
215	9.607	413.195	Unknown	[M+H]+		0.982	TRUE	null	null	null	null	null	null	999	FALSE	FALSE	FALSE		FALSE	FALSE	null	null	null	null	null	null	null	2.85	pos-qc-3	413.18765:6493 414.191:2069 415.19436:688	83.08364:21 111.04075:49 411.91895:21 413.19016:212 413.27573:49	42132	74528	35401	38125	63144	26121	85544	106049	78314	33527	83473	50336	90013	104496	46407	85161	40738	45919
223	2.178	423.271	DG 20:0	[M+Na]+		0.804	TRUE	7.04	423.308	C23H44O5	DG	PSEZJJPEDCDLIP-UHFFFAOYSA-N	O=C(OCC(OC(=O)CCCCCCC)CO)CCCCCCCCCCC	420	TRUE	TRUE	TRUE		FALSE	FALSE	null	null	96.3	99.9	50.3	75	100	10.05	pos-s-21	423.27307:2922 424.27642:1308 425.27978:972	59.05801:25 105.06454:25 107.04433:25 163.14514:21 423.26755:49	12707	11862	12055	9757	10855	7628	9324	10933	11753	10835	12576	10044	9618	10069	9643	9353	16282	17698
225	1.39	424.361	MG 22:4	[M+NH4]+	ion correlated with 270; ion correlated with 375	0.875	TRUE	6.62	424.342	C25H42O4	MG	JMVLYNHXTPURKJ-UHFFFAOYSA-N	O=C(OCC(O)CO)CCCCCCCCC=CCC=CCC=CCC=CCC	410	TRUE	TRUE	TRUE		FALSE	FALSE	null	null	94.7	99.9	20.1	75.8	100	13.81	pos-s-52	424.35977:1484 425.36312:634 426.36648:272	89.05536:25 98.03345:10 133.0676:12 133.0854:25 215.93912:10 239.14165:12 389.21402:10	17150	16104	13811	11288	11097	12566	1169	5669	5752	674	4260	12012	14431	14516	11147	7854	5751	5870
218	1.985	415.04	Unknown	[M+H]+		0.804	TRUE	null	null	null	null	null	null	999	FALSE	FALSE	FALSE		FALSE	FALSE	null	null	null	null	null	null	null	17.52	pos-qc-3	415.03738:3842 416.04073:3016 417.04409:4156	55.05548:12 57.07064:65 59.05946:61 73.04716:12 91.05037:12 97.10503:25 116.04499:49 116.05103:169 119.08187:12 172.10538:25 172.11275:49 257.07712:10 281.08432:10 295.19183:25 321.1127:12 397.23611:10 415.02576:25	26301	21217	19794	16338	15940	23405	19660	15452	29885	49064	19353	10618	4666	8453	13854	7955	11084	10459
219	1.767	415.145	Unknown	[M+H]+		1	TRUE	null	null	null	null	null	null	999	FALSE	FALSE	FALSE		FALSE	FALSE	null	null	null	null	null	null	null	8.71	pos-qc-3	415.1402:2804 416.14355:1192 417.14691:953	59.05945:98 105.07071:98 117.06605:25 165.06186:49 171.09431:21 192.85966:21 203.07042:25 207.06123:74 265.10126:21 284.27875:25 307.09668:25 321.0925:123 374.10361:21 413.12961:49 415.14001:275	20698	19275	19124	15429	14663	14354	16143	16534	16981	17163	15215	9702	10850	10561	11324	9296	12654	12437
220	3.861	415.171	Unknown	[M+H]+		0.821	FALSE	null	null	null	null	null	null	999	FALSE	FALSE	FALSE		FALSE	FALSE	null	null	null	null	null	null	null	4.7	pos-s-09	415.17084:1578 416.17419:496 417.17755:845		8787	8942	5753	7046	6860	6375	7723	6229	9451	7359	6941	5402	4561	5813	5611	6146	7254	5940
224	1.676	424.338	CAR 18:2	[M+H]+		0.857	TRUE	5.88	424.342	C25H45NO4	CAR	MJLXQSQYKZWZCB-UHFFFAOYSA-N	O=C([O-])CC(OC(=O)CCCCCCCC=CCC=CCCCCC)C[N+](C)(C)C	410	TRUE	TRUE	TRUE		FALSE	FALSE	null	null	100	99.9	87.5	87.5	100	14.75	pos-s-21	424.3363:1229 425.33965:584 426.34301:353	85.02714:49 424.33109:41	15086	14888	13885	11942	12841	12738	3860	3320	4701	16477	2486	26485	12988	17219	23850	5968	10268	7175
226	1.883	426.358	CAR 18:1	[M+H]+		0.964	TRUE	6.25	426.358	C25H47NO4	CAR	IPOLTUVFXFHAHI-UHFFFAOYSA-N	O=C([O-])CC(OC(=O)CCCCCCCC=CCCCCCCCC)C[N+](C)(C)C	410	TRUE	TRUE	TRUE		FALSE	FALSE	null	null	100	99.9	87.9	87.9	100	46.75	pos-s-41	426.35675:1129 427.3601:658 428.36346:463	85.0237:16 426.33987:25	34073	32156	29820	24848	27418	26201	9914	3677	13795	39503	3453	27143	11671	25371	57778	8349	16242	9983
227	2.174	427.288	w/o MS2:NAGlySer 17:2;O	[M+H]+		0.857	TRUE	5.19	427.28	C22H38N2O6	NAGlySer	BXHXFXSIRNHCJK-UHFFFAOYSA-N	O=C(O)C(NC(=O)CNC(=O)CC(O)CCCCCC=CCC=CCCCC)CO	530	TRUE	TRUE	FALSE		FALSE	FALSE	null	null	99.8	100	null	null	null	5.26	pos-s-15	427.28345:2243 428.2868:934 429.29016:1649	71.4542:21 105.07002:21 142.03235:25 143.05098:49 156.95819:21 171.04211:138 307.29498:21 381.30511:21	9732	8402	10443	8294	8195	8193	6943	9544	8052	8401	10865	8160	6930	8552	6986	7592	13613	13195
228	2.076	428.375	CAR 18:0	[M+H]+	similar chromatogram in higher mz_303; similar chromatogram in higher mz_302	1	TRUE	6.69	428.373	C25H49NO4	CAR	FNPHNLNTJNMAEE-UHFFFAOYSA-N	O=C([O-])CC(OC(=O)CCCCCCCCCCCCCCCCC)C[N+](C)(C)C	410	TRUE	TRUE	TRUE		FALSE	FALSE	null	null	100	99.9	79	87.4	100	163.11	pos-s-17	428.3714:5351 429.37475:2217 430.37811:883	59.05682:12 79.05654:10 85.0243:188 98.98018:25 369.29239:12 428.35751:65 428.37784:84	91406	91235	80357	66705	72789	71131	43334	17771	69935	178648	19236	50871	25116	86414	166305	54391	59421	47854
230	3.859	429.369	w/o MS2:NAOrn 19:0;O	[M+H]+		0.964	TRUE	6.86	429.369	C24H48N2O4	NAOrn	NLINSKFNHFZJMM-UHFFFAOYSA-N	O=C(NC(C(=O)O)CCCN)CC(O)CCCCCCCCCCCCCCCC	530	TRUE	TRUE	FALSE		FALSE	FALSE	null	null	100	100	null	null	null	14.8	pos-s-38	429.36908:4487 430.37243:2057 431.37579:676	57.07173:49 95.08706:21 109.10462:21 135.07477:25 137.08986:49 149.09599:49 161.06062:25 163.1044:74 165.08713:203 173.08427:25 173.12489:49 190.0946:25 198.25603:21 233.15248:21 315.15073:21 429.35812:49	11307	10077	11267	9533	10268	10546	12815	21889	7382	9613	16975	20899	23408	8427	19826	15384	10108	7824
233	3.637	430.378	NAE 26:5	[M+H]+	found in higher mz's MsMs_287	1	TRUE	7.56	430.368	C28H47NO2	NAE	SKLYJTADGQXJFC-UHFFFAOYSA-N	O=C(NCCO)CCCCCCCCCC=CCC=CCC=CCC=CCC=CCC	410	TRUE	TRUE	TRUE		FALSE	FALSE	null	null	100	99.9	37.4	75	100	57.41	pos-s-43	430.37338:5552 431.37673:4399 432.38009:1473	98.98239:41 165.09097:41 430.36221:25	35967	36613	31092	27048	29103	23779	20328	36231	15245	52918	23548	24584	24299	8453	23213	22142	29816	30853
234	1.512	431.316	w/o MS2:NAGlySer 17:0;O	[M+H]+		1	TRUE	5.98	431.312	C22H42N2O6	NAGlySer	IUNMZZJTGROXIO-UHFFFAOYSA-N	O=C(NC(C(=O)O)CO)CNC(=O)CC(O)CCCCCCCCCCCCCC	530	TRUE	TRUE	FALSE		FALSE	FALSE	null	null	99.5	99.9	null	null	null	21.01	pos-s-20	431.31677:4101 432.32012:7085 433.32348:3247	59.05813:300 70.04995:25 98.97636:25 109.10144:21 158.05246:49 190.08868:21 256.24524:24 256.25873:194 274.26813:25 282.25244:98 300.27417:49 326.95285:25 326.95538:49 369.26666:74 413.29254:73 431.29443:127 431.30899:183	23735	18595	20603	18597	18074	18315	6657	12126	10244	9135	7327	19373	11892	19874	17801	19701	22359	21047
236	1.504	432.302	CAR 19:5	[M+H]+		0.839	TRUE	5.37	432.311	C26H41NO4	CAR	GMGXFFGCRRZBQU-UHFFFAOYSA-N	O=C([O-])CC(OC(=O)CCC=CCC=CCC=CCC=CCC=CCC)C[N+](C)(C)C	410	TRUE	TRUE	TRUE		FALSE	FALSE	null	null	100	99.9	27.9	82.1	100	15.07	pos-s-07	432.30151:6197 433.30486:2958 434.30822:1538	59.05611:49 59.06042:98 70.06416:25 71.04838:25 85.10106:25 88.07684:49 107.08522:21 114.06843:123 133.06299:25 146.11394:21 196.97148:21 202.08141:49 238.2449:25 256.24927:24 256.2605:150 257.26559:74 282.24008:24 282.26129:135 300.28812:74 355.08319:25 370.27225:131 414.27341:24 414.30481:122 432.27008:24 432.29343:148 432.30508:190	34032	34909	29107	26181	27876	24577	10159	15921	16187	14351	12412	22808	25892	27609	26396	26700	38784	38168
229	3.639	429.366	Unknown	[M+H]+	similar chromatogram in higher mz_233; similar chromatogram in higher mz_318; similar chromatogram in higher mz_360	0.964	FALSE	null	null	null	null	null	null	999	FALSE	FALSE	FALSE		FALSE	FALSE	null	null	null	null	null	null	null	25.88	pos-s-04	429.366:5898 430.36935:14046 431.37271:7764		23607	23345	20024	17470	18550	19448	18579	24988	11545	31828	18356	18427	17496	8090	18380	17125	21414	19295
238	1.801	434.358	CAR 19:4	[M+H]+		0.857	TRUE	5.55	434.327	C26H43NO4	CAR	HJXXWOGFXQDASH-UHFFFAOYSA-N	O=C([O-])CC(OC(=O)CCCCCC=CCC=CCC=CCC=CCC)C[N+](C)(C)C	410	TRUE	TRUE	TRUE		FALSE	FALSE	null	null	100	99.9	23.8	84.3	100	32.65	pos-s-29	434.35626:1347 435.35961:833 436.36297:272	85.09921:21 105.06415:25 107.04684:123 115.05156:25 121.02595:25 131.05464:25 133.06715:98 134.06291:49 145.06343:98 147.07996:74 163.06747:25 185.09256:21 207.08423:49 268.99356:21 284.28436:49 309.35669:21 328.31247:49 372.29092:25 416.33978:49 434.34863:141	17244	17213	16836	14460	14822	14476	10126	13600	13005	12555	9202	24832	25143	24545	27319	26145	46100	42837
231	3.995	429.369	Unknown	[M+H]+	found in higher mz's MsMs_651	0.804	TRUE	null	null	null	null	null	null	999	FALSE	FALSE	FALSE		FALSE	FALSE	null	null	null	null	null	null	null	9.8	pos-s-02	429.37186:3206 430.37521:1823 431.37857:527	69.06817:21 81.07348:49 91.05559:21 116.06448:21 128.05904:21 137.09134:25 149.09241:25 159.1163:25 159.12692:25 163.11858:25 165.09056:187 181.00034:25 189.09163:21 414.33676:21 429.37256:49	7074	6625	6555	5952	5909	6241	9519	13460	5542	4662	10188	12249	15244	7777	12040	10701	6137	4868
232	3.034	429.37	Unknown	[M+H]+		0.911	TRUE	null	null	null	null	null	null	999	FALSE	FALSE	FALSE		FALSE	FALSE	null	null	null	null	null	null	null	8.93	pos-s-20	429.37003:4692 430.37338:2126 431.37674:574	57.06939:25 73.04458:33 85.10107:16 98.98205:16 109.1001:25 119.08329:16 135.07959:25 137.0898:25 149.0874:16 149.09254:52 151.06433:16 158.07381:16 163.1062:47 165.08894:169 172.08698:16 175.1062:25 177.09312:25 177.12862:16 191.10016:16 201.12154:25 205.11537:25 219.1339:16 229.15457:16 282.05002:16 324.98462:16 341.01364:16 341.35577:25 401.33344:16 414.35205:16 429.3649:56	10737	14780	20103	17500	10685	10698	14111	17643	13998	10892	20595	16365	13371	12076	12982	16546	10034	19201
240	2.041	438.295	LPE O-16:1	[M+H]+	adduct linked to 257_[M+Na]+	0.982	TRUE	6.43	438.298	C21H44NO6P	EtherLPE	RRTPYUGIBQLEDN-UHFFFAOYSA-N	O=P(O)(OCCN)OCC(O)COCCCCCCCCC=CCCCCCC	410	TRUE	TRUE	TRUE		FALSE	FALSE	null	null	100	99.9	72.5	93.9	100	64.53	pos-s-29	438.29642:16341 439.29977:5087 440.30313:2207	67.05:25 77.03709:21 83.08806:74 91.04974:49 98.98015:25 105.07439:49 119.08575:21 145.10086:21 149.01984:25 237.13885:21 266.28281:458 284.27771:24 284.28482:122 356.88303:21 364.26932:49 438.29767:98	84929	84237	80338	61886	70948	63980	63649	151972	61405	26797	92681	80599	43618	49409	27045	94512	70969	75476
241	1.148	440.207	w/o MS2:PE 6:0_8:0	[M+H]+	ion correlated with 254	0.946	FALSE	3.96	440.241	C19H38NO8P	PE	QOEWCABBXXEUNB-UHFFFAOYSA-N	O=C(OCC(OC(=O)CCCCCCC)COP(=O)(O)OCCN)CCCCC	530	TRUE	TRUE	FALSE		FALSE	FALSE	null	null	79.4	100	null	null	null	27.91	pos-s-03	440.20685:14646 441.2102:105150 442.21356:28969		48550	48314	39513	30510	29099	31633	54543	67570	92321	65054	18846	24785	12934	16013	58458	21750	81489	83380
243	1.778	441.323	NAGlySer 18:2;O	[M+H]+	found in higher mz's MsMs_253	0.875	TRUE	5.6	441.296	C23H40N2O6	NAGlySer	FJYPHSGNSXMMOT-UHFFFAOYSA-N	O=C(O)C(NC(=O)CNC(=O)CC(O)CCCCCC=CCC=CCCCCC)CO	410	TRUE	TRUE	TRUE		FALSE	FALSE	null	null	89.7	99.9	3.1	58.2	100	4.75	pos-s-44	441.32761:724 442.33096:405 443.33432:334	57.07066:21 57.14277:21 101.05772:21 105.06488:21 117.06747:21 119.05111:21 131.08273:21 145.06085:21 147.07736:21 159.14632:21 168.94412:21 174.12125:21 201.08725:21 209.16621:21 212.23378:21 238.11494:21 252.47368:21 258.17117:21 290.99417:21 303.21558:21 339.08447:21 346.06326:21 355.09091:21 441.32315:21	11054	10639	10878	8450	9204	7505	8355	10047	9874	9016	8726	7598	8362	7974	6989	8095	7969	8048
244	2.211	444.384	Cer 25:1;4O	[M+H]+		0.929	TRUE	6.39	444.368	C25H49NO5	Cer_AP	OGTYCERJLKRDKI-UHFFFAOYSA-N	O=C(NC(CO)C(O)C(O)CCCC=CCCC)C(O)CCCCCCCCCCC	420	TRUE	TRUE	TRUE		FALSE	FALSE	null	null	80.1	99.9	29.9	57.6	87.5	154.91	pos-qc-6	444.37781:15558 445.38116:5203 446.38452:1119	55.05276:25 59.06096:1400 69.06525:25 112.05349:21 333.59735:21 338.34286:98 364.32556:25 364.3363:74 382.35782:74 408.35907:49 426.37018:74 444.39423:98	119120	121279	106768	93434	110651	97633	119474	71367	86217	73753	75055	126047	86047	75648	55847	89058	4938	96110
245	2.364	446.411	Cer 25:0;4O	[M+H]+		0.804	TRUE	7.06	446.384	C25H51NO5	Cer_AP	PEFUYGKOGRBYAY-UHFFFAOYSA-N	O=C(NC(CO)C(O)C(O)CCCCCCCCCCCC)C(O)CCCCCCC	420	TRUE	TRUE	TRUE		FALSE	FALSE	null	null	74.9	99.9	28.2	37.2	100	54.38	pos-s-19	446.4108:7105 447.41415:2737 448.41751:982	57.07041:33 70.06172:70 73.04212:16 88.07546:50 98.97917:16 102.09141:25 114.06844:16 132.09843:33 146.11572:46 272.26617:16 296.32123:25 322.3385:16 340.34756:150 342.00385:25 366.34393:25 384.37595:207 402.39066:16 410.36502:56 428.39371:43 446.26141:16 446.28513:33 446.35626:16 446.40668:376	14805	16219	14352	9756	10936	12133	13491	24125	19683	19875	19282	17346	18196	15645	17194	17371	31049	27705
246	3.141	447.345	Diisodecyl phthalate (also known as the production of plastic)	[M+H]+		1	TRUE	8.234	447.347	C28H46O4	Others	ZVFDTKUVRCTHQE-UHFFFAOYSA-N	CC(C)CCCCCCCOC(=O)C1=C(C=CC=C1)C(=O)OCCCCCCCC(C)C	430	TRUE	TRUE	TRUE		FALSE	FALSE	null	null	87.6	99.9	67.9	92.8	100	18.79	pos-s-26	447.3511:6523 448.35445:2581 449.35781:1249	57.06688:61 71.08096:12 71.08452:133 73.04286:12 85.10176:78 107.04388:12 121.02125:12 121.07065:25 133.06221:25 147.05943:12 147.08156:25 149.02292:335 207.02956:37 343.00412:12	128971	176716	207357	102916	102964	88785	111818	57443	264998	102764	112174	116488	80747	62968	55945	115485	96077	84461
239	1.161	437.191	Unknown	[M+Na]+	ion correlated with 254; adduct linked to 235_[M+H]+	0.821	TRUE	null	null	null	null	null	null	999	FALSE	FALSE	FALSE		FALSE	FALSE	null	null	null	null	null	null	null	27.72	pos-qc-4	437.19128:4566 438.19463:2336 439.19799:1780	91.04903:25 103.04953:25 105.07075:74 119.08189:98 365.06128:21 407.16473:21 437.19241:220	44160	46402	42408	34050	35197	29690	39479	50762	65044	48829	16031	14847	19007	18586	62319	30793	91974	92227
247	2.57	449.335	DG 22:1	[M+Na]+		1	TRUE	7.21	449.324	C25H46O5	DG	WFXPJEYNIPQUAQ-UHFFFAOYSA-N	O=C(OCC(OC(=O)CCCCCCCC=CCCCC)CO)CCCCCCC	420	TRUE	TRUE	TRUE		FALSE	FALSE	null	null	100	99.9	11.1	75	100	10.55	pos-s-55	449.33194:2028 450.33529:2912 451.33865:1483	59.05994:449 61.34741:10 73.04517:25 98.97823:12 326.96329:25 327.96124:37 399.98987:10 416.01508:25 449.34875:25	22388	19100	16650	13782	15269	12160	16162	17216	19907	16991	16281	25339	11259	12433	10801	14328	15531	15959
248	2.132	454.385	CAR 20:1	[M+H]+		1	TRUE	6.74	454.389	C27H51NO4	CAR	PVOQPLSKYNZHOT-UHFFFAOYSA-N	O=C([O-])CC(OC(=O)CCCCCCCCCC=CCCCCCCCC)C[N+](C)(C)C	410	TRUE	TRUE	TRUE		FALSE	FALSE	null	null	100	99.9	82.3	86.9	100	78.15	pos-s-32	454.38361:1652 455.38696:821 456.39032:486	73.04794:21 85.02441:49 98.98167:21 454.37689:131	41421	38827	38168	30649	30128	32110	17216	7496	29682	89640	6164	19297	7837	39494	80058	11153	19734	12595
242	1.146	441.211	Unknown	[M+Na]+	adduct linked to 255_[M+ACN+H]+	1	TRUE	null	null	null	null	null	null	999	FALSE	FALSE	FALSE		FALSE	FALSE	null	null	null	null	null	null	null	128.14	pos-qc-3	441.20828:38383 442.21163:11653 443.21499:3020	69.03336:49 79.05092:25 91.05311:142 99.5891:21 103.05386:49 107.08261:74 115.04951:49 117.06616:74 119.08349:3059 120.08862:170 127.05133:49 135.07161:25 135.07976:98 423.39542:25 441.20972:49	240021	225731	194587	145546	147917	129757	279670	339605	446612	313883	82454	102544	72139	72543	275130	84583	397511	381506
912	4.362	850.252	RIKEN P-VS1 ID-13366 from Mouse_Brain_WT_N_F1	[M+H]+		0.893	TRUE	8.19	850.239		Unknown			430	TRUE	TRUE	TRUE		FALSE	FALSE	null	null	83.3	99.9	83.4	71.7	56.2	14.56	pos-s-58	850.23627:672 851.23962:802 852.24298:967	223.06134:25 266.98764:25 281.04446:49 341.01788:92 355.03571:12 355.05951:264 371.07462:12 371.08813:103 429.06326:12 429.07779:61 445.09232:12 445.10416:37 445.11896:25 503.09018:12 550.45776:12 788.55438:12 850.24207:37	9060	9871	6670	6403	6137	5148	9264	8153	8473	8035	10426	4201	6692	6781	4911	5244	6411	6044
250	1.279	456.353	NAE 28:6	[M+H]+		1	TRUE	7.64	456.384	C30H49NO2	NAE	OBFIWESTMPCCDK-UHFFFAOYSA-N	O=C(NCCO)CCCCCCCCC=CCC=CCC=CCC=CCC=CCC=CCC	410	TRUE	TRUE	TRUE		FALSE	FALSE	null	null	100	99.8	29.6	75	100	6.84	pos-s-19	456.35004:2437 457.35339:850 458.35675:288	71.08262:12 71.08498:25 73.06493:12 89.05803:65 133.08252:37 148.98451:10 180.98721:10 456.36142:25	17571	18356	15950	12884	14815	15090	13527	16795	15172	15466	13886	11852	15093	12937	13253	13110	12601	12655
251	2.329	456.401	CAR 20:0	[M+H]+		1	TRUE	7.18	456.405	C27H53NO4	CAR	SVJLJQBGUITFLI-UHFFFAOYSA-N	O=C([O-])CC(OC(=O)CCCCCCCCCCCCCCCCCCC)C[N+](C)(C)C	410	TRUE	TRUE	TRUE		FALSE	FALSE	null	null	100	99.9	74.6	87.9	100	81.67	pos-s-31	456.405:4695 457.40835:2257 458.41171:681	57.0703:49 85.02829:170 135.11488:21 144.09692:25 342.26453:21 456.38922:122 456.42218:49	44783	47126	46311	30631	37034	34413	27666	7811	46506	84647	15341	25390	13483	53424	77005	28695	29175	25200
253	1.777	458.345	Cer 27:3;2O|Cer 13:2;2O/14:1	[M+Na]+		1	TRUE	7.28	458.361	C27H49NO3	Cer_NS	CUAKGPQPGYHUHP-UHFFFAOYSA-N	O=C(NC(CO)C(O)C=CCCC=CCCCC)CCCCCCCC=CCCCC	410	TRUE	TRUE	TRUE		FALSE	FALSE	null	null	99.6	99.8	18.4	73.5	100	36.17	pos-s-03	458.34491:5898 459.34826:2332 460.35162:1081	71.08982:49 89.05811:74 121.05759:73 135.08441:25 163.10605:25 191.10768:21 209.11368:49 247.20181:25 291.22449:25 291.24844:25 357.18631:21 458.34741:49	39971	39762	38147	30351	33391	30914	27450	35449	36103	32659	31431	28324	28243	28833	28610	27305	28307	28030
258	4.151	460.281	LPE O-18:4	[M+H]+	adduct linked to 282_[M+ACN+H]+	1	TRUE	6.02	460.282	C23H42NO6P	EtherLPE	AKUSDEFSMZUJEM-UHFFFAOYSA-N	O=P(O)(OCCN)OCC(O)COCCCCCC=CCC=CCC=CCC=CCC	410	TRUE	TRUE	TRUE		FALSE	FALSE	null	null	100	100	68.3	71.8	100	50.25	pos-s-07	460.27515:7943 461.2785:3879 462.28186:892	91.05424:25 288.23621:21 306.29025:49 460.30789:49	44810	45918	44506	37373	37634	36875	25812	38049	44171	49303	54218	47655	27899	43407	43848	64757	31331	43538
259	3.153	461.357	DG 23:2	[M+Na]+		0.839	TRUE	6.98	461.324	C26H46O5	DG	VWLOXBNEWHZZLI-UHFFFAOYSA-N	O=C(OCC(OC(=O)CCCCCCC=CCC=CCCC)CO)CCCCCCC	420	TRUE	TRUE	TRUE		FALSE	FALSE	null	null	96.3	99.9	36.8	75	100	5.61	pos-s-07	461.35568:1549 462.35903:791 463.36239:589	85.09846:25 121.02969:21 149.0186:49 461.3107:25	18465	15794	13958	26872	19501	12947	18583	19876	35214	19990	17185	29575	14522	14076	15778	12544	14804	15303
249	15.634	455.238	Unknown	[M+H]+		0.821	FALSE	null	null	null	null	null	null	999	FALSE	FALSE	FALSE		FALSE	FALSE	null	null	null	null	null	null	null	11.85	pos-s-01	455.23758:48247 456.24093:13326 457.24429:3384		93788	284183	95106	56969	69089	95384	125261	133417	311006	305472	99208	69265	89364	60801	236280	110694	143435	284398
260	2.095	462.398	NAE 28:3	[M+H]+	ion correlated with 167	0.804	TRUE	8.48	462.431	C30H55NO2	NAE	TYAPFGGEKSCTID-UHFFFAOYSA-N	O=C(NCCO)CCCCCCCCCCCCC=CCC=CCC=CCCCCCCC	410	TRUE	TRUE	TRUE		FALSE	FALSE	null	null	100	99.8	12.3	75	100	13.62	pos-s-19	462.39752:4058 463.40087:1510 464.40423:651	73.04564:122 119.0463:21 132.09666:49 147.0636:122 207.01851:24 207.02457:137 223.04979:25 252.27324:21 281.03455:25 295.0661:21 312.32193:98 316.14026:21 324.98639:74 341.01801:245 345.89413:21 356.34335:122 400.32385:24 400.35754:73 403.71426:21 429.08765:74 444.35385:49 454.94989:21 462.41516:169	9126	9447	9632	7755	8173	8217	6386	10041	7204	8792	6873	12731	11720	11278	11762	10471	20070	18565
261	2.103	464.316	LPE O-18:2	[M+H]+		0.929	TRUE	6.6	464.314	C23H46NO6P	EtherLPE	DBVHWKABURKXNY-UHFFFAOYSA-N	O=P(O)(OCCN)OCC(O)COCCCCCCCCC=CCC=CCCCCC	410	TRUE	TRUE	TRUE		FALSE	FALSE	null	null	100	99.9	57.9	91.9	100	34.93	pos-s-25	464.31586:39337 465.31921:10510 466.32257:4775	58.06338:49 67.05213:49 83.08146:25 84.07955:98 85.8412:21 95.08482:49 105.06981:49 107.04965:173 107.08595:49 119.08852:25 133.05731:24 133.06378:140 135.07367:25 138.12416:21 147.07982:98 155.00717:98 165.09669:25 173.0276:25 181.07848:74 181.09169:74 200.04878:21 292.29422:900 310.29742:297 310.58176:21 343.00146:49 390.25299:24 390.27795:122 431.06717:25 446.29111:140 464.27039:24 464.3006:13…	117048	114482	93566	73749	89299	80108	44405	79238	63036	29462	45887	87262	40247	40175	37780	62994	85568	89390
252	3.501	456.439	Unknown	[M+H]+	similar chromatogram in higher mz_828	1	TRUE	null	null	null	null	null	null	999	FALSE	FALSE	FALSE		FALSE	FALSE	null	null	null	null	null	null	100	86.33	pos-s-11	456.43246:2487 457.43581:1006 458.43917:345	85.02801:21 88.08547:25 102.08659:49 119.04275:21 197.09697:25 197.09894:25 200.19615:122 229.11942:21 283.25659:122 368.36261:25 414.2103:21 456.24002:73 456.43787:122	36139	35554	31309	26350	28201	27043	24531	31715	35231	31098	22658	55725	46127	52674	57976	46874	106174	98968
262	8.246	465.392	DG 23:0	[M+Na]+		0.964	TRUE	7.86	465.355	C26H50O5	DG	WJDHKDCFZWCXJC-UHFFFAOYSA-N	O=C(OCC(OC(=O)CCCCCCC)CO)CCCCCCCCCCCCCC	420	TRUE	TRUE	TRUE		FALSE	FALSE	null	null	97	100	14.3	75	100	19.8	pos-s-56	465.37912:897 466.38247:521 467.38583:1913	69.06752:10 75.04227:10 107.04633:37 108.04608:12 117.07216:12 119.09105:12 122.06645:25 124.05118:10 133.06635:61 134.07022:25 144.08052:10 147.07729:37 174.17838:10 181.08105:25 186.30348:10 200.08508:12 224.12962:10 305.14758:10 343.02173:25 344.00482:25 349.29803:10 432.06577:10 465.3851:37	56310	58444	57946	48043	45233	44800	21516	13703	36008	188594	15126	21715	8445	10779	63989	12624	33995	38841
254	1.152	459.217	Unknown	[M+H]+	ion correlated with 241; ion correlated with 239	0.946	TRUE	null	null	null	null	null	null	999	FALSE	FALSE	FALSE		FALSE	FALSE	null	null	null	null	null	null	null	24.61	pos-qc-3	459.21411:5895 460.21746:2468 461.22082:1110	119.08341:70	42591	43342	36988	31240	32533	28663	45257	62607	66635	52231	16295	23479	20919	20160	49306	22790	74756	78977
264	2.302	466.329	LPE O-18:1	[M+H]+	adduct linked to 286_[M+Na]+	1	TRUE	6.95	466.329	C23H48NO6P	EtherLPE	CDONWGCJDDHTLP-UHFFFAOYSA-N	O=P(O)(OCCN)OCC(O)COCCCCCCCCC=CCCCCCCCC	410	TRUE	TRUE	TRUE		FALSE	FALSE	null	null	100	99.9	75.4	93.7	100	82.41	pos-qc-4	466.32782:13352 467.33117:5171 468.33453:2633	57.06947:25 72.83011:21 84.08149:98 107.04315:25 148.13266:21 167.10155:21 186.99409:21 232.99582:21 294.30966:391 297.25156:21 312.32184:170 357.18607:21 431.18866:21 466.31873:98	64533	61935	60041	48249	54839	54066	55484	113688	45096	26612	51523	66739	40673	41093	22546	59134	53543	39521
256	4.692	460.277	Unknown	[M+H]+	adduct linked to 281_[M+ACN+H]+	1	TRUE	null	null	null	null	null	null	999	FALSE	FALSE	FALSE		FALSE	FALSE	null	null	null	null	null	null	100	42.2	pos-s-13	460.28619:5617 461.28954:2265 462.2929:1253	218.14282:21 306.26227:49 460.23462:25	42959	42977	38037	34347	35812	35039	30342	45492	42075	45447	49017	45800	35276	42986	40684	40589	33793	39824
257	2.042	460.28	Unknown	[M+Na]+	adduct linked to 240_[M+H]+	0.804	TRUE	null	null	null	null	null	null	999	FALSE	FALSE	FALSE		FALSE	FALSE	null	null	null	null	null	null	100	5.33	pos-s-39	460.27759:699 461.28094:513 462.2843:521	96.07734:10 114.12534:12 133.0257:10 145.05902:12 306.29233:10 399.20642:10 417.21161:25 417.22592:37 460.25012:12	6444	6980	5559	4462	5379	4647	6078	8926	5394	3347	7388	5867	3257	4460	2913	6179	4544	5505
900	8.089	832.237	RIKEN P-VS1 ID-12664 from Cell_C2C12_WT_N_12h50AA	[M+H]+		1	TRUE	11.91	832.231		Unknown			430	TRUE	TRUE	TRUE		FALSE	FALSE	null	null	93	99.9	91.5	89.8	83.3	141.52	pos-s-59	832.229:8721 833.23235:10042 834.23571:11691	73.04237:25 73.04596:111 143.14484:10 147.06126:148 149.04016:37 207.02907:179 221.08026:510 250.96211:25 266.99359:155 281.04587:589 289.24194:10 295.0968:76 299.06094:25 324.97775:12 326.96149:105 339.9758:12 341.00894:174 347.49966:10 355.06094:1264 356.05319:25 369.1189:61 400.97617:86 415.00592:12 415.02594:161 429.0531:37 429.07925:197 474.99203:37 489.05261:69 503.06018:12 503.1011:169 563…	26918	25413	21505	15695	17071	15942	18983	19629	16545	228307	442029	24777	275715	259314	10246	12289	16819	18716
266	2.441	467.29	w/o MS2:NAGlySer 20:3;O	[M+H]+		0.804	TRUE	5.88	467.312	C25H42N2O6	NAGlySer	WSLOGMXFZKBESO-UHFFFAOYSA-N	O=C(O)C(NC(=O)CNC(=O)CC(O)CCCCCCCC=CCC=CCC=CCC)CO	530	TRUE	TRUE	FALSE		FALSE	FALSE	null	null	90.8	99.9	null	null	null	7.36	pos-s-19	467.28964:2077 468.29299:1238 469.29635:1393	206.07874:21 285.26837:21 337.08798:21 440.19287:21 467.27722:49	9005	8217	7589	6079	6888	6006	6094	6900	7147	8296	7920	5512	6223	6793	4082	5978	9237	10314
267	8.507	467.408	w/o MS2:NAOrn 22:2;O	[M+H]+	found in higher mz's MsMs_801; found in higher mz's MsMs_802	1	TRUE	6.75	467.384	C27H50N2O4	NAOrn	BDQLSCMLQQVGKU-UHFFFAOYSA-N	O=C(O)C(NC(=O)CC(O)CCCCCCCCCC=CCC=CCCCCC)CCCN	530	TRUE	TRUE	FALSE		FALSE	FALSE	null	null	89.6	100	null	null	null	60.48	pos-s-04	467.40768:80992 468.41103:27879 469.41439:5595	53.00291:25 55.05439:74 57.06954:480 67.05048:24 67.05507:132 69.06591:25 69.06824:74 71.08752:435 75.04308:21 81.06977:154 83.08476:74 85.10378:203 87.05274:21 95.08701:434 97.10361:74 109.09432:24 109.10312:140 123.11366:98 127.14613:21 137.12929:49 151.14716:25 155.14467:226 165.16287:25 169.08853:21 197.07825:21 239.22978:24 239.23195:98 467.38068:73 467.41403:509	99459	99861	96841	88000	76613	76528	30578	29942	58010	515755	26162	31654	15374	23948	169094	24123	47660	55817
269	1.873	468.383	CAR 21:1	[M+H]+		0.911	TRUE	7.2	468.405	C28H53NO4	CAR	ASERTZOJTLEVBV-UHFFFAOYSA-N	O=C([O-])CC(OC(=O)CCCCCCCCCC=CCCCCCCCCC)C[N+](C)(C)C	410	TRUE	TRUE	TRUE		FALSE	FALSE	null	null	100	99.9	37.2	87.9	100	10.46	pos-s-29	468.39828:1299 469.40163:763 470.40499:376	85.09917:25 86.09625:49 111.11364:21 133.08003:25 427.02435:21 468.32816:25	15373	12117	16947	10847	13980	10084	11202	9607	11455	7561	7767	13776	11806	10798	8442	7458	7145	7600
274	2.612	478.367	w/o MS2:CAR 22:3	[M+H]+		0.982	TRUE	6.55	478.389	C29H51NO4	CAR	LXPNJPQMUSVYIJ-UHFFFAOYSA-N	O=C([O-])CC(OC(=O)CCCCCCCCC=CCC=CCC=CCCCCC)C[N+](C)(C)C	530	TRUE	TRUE	FALSE		FALSE	FALSE	null	null	67.3	99.9	null	null	null	6.97	pos-s-03	478.36734:1459 479.37069:755 480.37405:573	57.06731:10 59.05823:15 91.05551:10 107.04601:20 119.04487:15 121.06211:39 133.06622:10 145.06247:28 147.07559:15 173.09689:31 177.12079:10 209.11349:15 229.16251:15 237.08759:10 241.15186:51 281.03677:10 297.21518:35 347.18961:10 349.22421:10 403.26575:10 478.42334:10	7756	7805	8403	7192	5910	5715	7397	6797	8969	9628	8525	5114	4944	5073	6341	6248	4663	6872
263	4.68	466.325	Unknown	[M+H]+		0.964	TRUE	null	null	null	null	null	null	999	FALSE	FALSE	FALSE		FALSE	FALSE	null	null	null	null	null	null	100	6.6	pos-s-19	466.32568:1187 467.32903:676 468.33239:130	121.09765:21 222.10376:21 294.31003:134 312.31482:25 312.32971:74 343.00363:25 392.29568:21 466.32562:49	9108	9317	7726	8508	7687	7210	6189	11157	11247	9366	10331	10169	7288	10794	7728	8207	8703	6566
275	2.002	480.348	LPC O-16:1	[M+H]+	similar chromatogram in higher mz_279	1	TRUE	6.2	480.345	C24H50NO6P	EtherLPC	KPOMNOXBHDPKBF-UHFFFAOYSA-N	O=P([O-])(OCC[N+](C)(C)C)OCC(OCCCCCCCCC=CCCCCCC)CO	410	TRUE	TRUE	TRUE		FALSE	FALSE	null	null	100	99.9	77.9	98	100	174.51	pos-s-40	480.34421:5739 481.34756:2204 482.35092:12779	59.04767:12 84.0534:10 86.0971:135 98.98646:25 104.10499:285 105.68446:10 119.08501:12 124.99555:183 133.05847:12 166.04962:12 166.05685:49 181.02138:49 181.89658:10 184.06813:105 240.0901:12 240.09445:49 480.33511:177	160707	161578	146475	109345	119383	106534	146430	213977	104549	51887	110085	114233	56219	69536	28086	85652	91747	85585
265	2.177	467.274	Unknown	[M+H]+	ion correlated with 171	0.804	FALSE	null	null	null	null	null	null	999	FALSE	FALSE	FALSE		FALSE	FALSE	null	null	null	null	null	null	null	6.38	pos-s-21	467.27386:1887 468.27721:641 469.28057:1240		7513	7044	6928	5472	6367	5167	4305	6493	5850	6207	7143	5335	6730	5678	5179	6150	10006	10530
276	2.183	480.402	CAR 22:2	[M+H]+		0.839	TRUE	7.06	480.405	C29H53NO4	CAR	LDIMXAXYWUCEAM-UHFFFAOYSA-N	O=C([O-])CC(OC(=O)CCCCCCCCCCCC=CCC=CCCCCC)C[N+](C)(C)C	410	TRUE	TRUE	TRUE		FALSE	FALSE	null	null	100	99.9	71.3	88	100	25.97	pos-s-34	480.40167:7805 481.40502:3471 482.40838:1585	57.07057:49 60.07962:98 69.0717:21 83.086:49 85.02737:397 95.08011:21 111.11593:25 123.11669:25 135.11707:21 177.16022:21 241.13469:25 295.18201:21 401.24261:21 478.91812:25 480.39639:474	17453	16539	15950	14086	13888	13347	8725	4653	14981	30770	4067	8615	5098	20339	29283	6934	9076	7407
278	2.166	482.323	LPE 18:0	[M+H]+		0.946	TRUE	6.82	482.324	C23H48NO7P	LPE	BBYWOYAFBUOUFP-UHFFFAOYSA-N	O=C(OCC(O)COP(=O)(O)OCCN)CCCCCCCCCCCCCCCCC	410	TRUE	TRUE	TRUE		FALSE	FALSE	null	null	100	99.9	43.6	69.1	100	20.33	pos-s-43	482.32278:3951 483.32613:1715 484.32949:572	62.06247:25 81.02827:21 104.10363:25 124.99875:74 147.07431:49 159.07413:21 273.08426:21 310.29453:25 332.95813:21 341.30603:196 482.23441:25	22737	21436	20413	16331	19477	18573	8580	13102	9918	7068	13069	30399	13509	14651	8867	16202	18390	21840
268	8.183	467.41	Unknown	[M+H]+	found in higher mz's MsMs_794	0.982	TRUE	null	null	null	null	null	null	999	FALSE	FALSE	FALSE		FALSE	FALSE	null	null	null	null	null	null	null	188.04	pos-s-04	467.40997:213602 468.41332:67037 469.41668:13339	55.05532:123 57.07048:903 67.05148:73 67.05264:225 69.06926:123 71.08501:757 79.06188:25 81.07087:339 83.08587:170 85.10231:484 88.97724:25 93.07242:49 95.08681:736 97.09926:122 109.0985:217 111.11577:74 113.1351:49 123.11028:25 123.11807:98 125.14584:25 137.1257:24 137.13885:98 155.14085:291 236.57141:21 239.23796:154 404.31461:21 467.41003:1208	400377	365120	386202	321212	309370	299919	104087	57381	207632	1605204	73872	92298	33548	41871	530281	48329	156535	183540
279	2.012	482.362	LPC O-16:0	[M+H]+		1	TRUE	6.46	482.361	C24H52NO6P	EtherLPC	RKKJZVVEVRCBJA-UHFFFAOYSA-N	O=P([O-])(OCC[N+](C)(C)C)OCC(OCCCCCCCCCCCCCCCC)CO	410	TRUE	TRUE	TRUE		FALSE	FALSE	null	null	100	99.9	89.8	99.3	100	199.3	pos-s-38	482.35672:13015 483.36007:5907 484.36343:1617	60.07756:12 60.08191:49 71.07458:25 86.09185:49 86.09576:166 89.05695:25 98.97524:12 103.79019:12 104.10495:605 107.04337:12 123.07635:10 124.9955:140 129.09032:12 133.06328:37 143.08536:12 166.05861:49 184.06616:194 482.35153:285	201255	204869	179073	130320	140596	139599	248683	247051	178673	89067	116413	182815	58911	122448	41230	96173	114191	88206
270	1.396	468.386	Unknown	[M+H]+	ion correlated with 308	0.857	TRUE	null	null	null	null	null	null	999	FALSE	FALSE	FALSE		FALSE	FALSE	null	null	null	null	null	null	100	18.69	pos-s-51	468.3862:1459 469.38955:707 470.39291:160	59.06064:25 85.09478:25 89.05692:49 133.02748:21	18495	20545	19296	12018	13511	15357	4927	6616	6517	5935	793	13797	18797	21489	16049	9227	8300	7050
271	1.148	471.817	Unknown	[M+H]+	ion correlated with 386	0.893	TRUE	null	null	null	null	null	null	999	FALSE	FALSE	FALSE		FALSE	FALSE	null	null	null	null	null	null	null	43.06	pos-qc-3	471.81113:2088 472.81448:1207 473.81784:0	59.05843:21 91.05177:49 115.05253:25 119.08349:264	12399	10763	11251	9666	10513	10703	15194	20379	23260	17456	4815	8930	7421	6534	22789	8347	24545	21677
272	1.142	473.269	Unknown	[M+H]+		1	TRUE	null	null	null	null	null	null	999	FALSE	FALSE	FALSE		FALSE	FALSE	null	null	null	null	null	null	null	5794.82	pos-qc-3	473.26608:919988 474.26943:217202 475.27279:31315	58.88708:129 59.06059:36411 59.38888:49 104.05775:25 119.08502:138 420.31149:21 473.2543:49	4930907	4886876	4676768	4082905	4775459	4457584	6478660	8527180	10341520	7674905	1901649	3765497	2870934	2538037	10871951	3352284	9879575	10311798
280	2.357	482.416	CAR 22:1	[M+H]+		1	TRUE	7.39	482.42	C29H55NO4	CAR	WDWXOVLPQSTGNY-UHFFFAOYSA-N	O=C([O-])CC(OC(=O)CCCCCCCCCCCC=CCCCCCCCC)C[N+](C)(C)C	410	TRUE	TRUE	TRUE		FALSE	FALSE	null	null	100	99.9	77.1	88	100	36.88	pos-s-15	482.42145:6064 483.4248:3205 484.42816:1110	59.04608:12 85.02699:250 119.08137:12 129.07703:12 144.09544:12 144.0988:37 147.07707:25 303.29901:12 408.26089:10 482.40701:282	30419	33044	31300	25230	24509	26254	16589	11308	34061	69962	12932	18620	8734	36965	64028	14366	17088	11238
283	2.594	484.436	CAR 22:0	[M+H]+		0.946	TRUE	7.82	484.436	C29H57NO4	CAR	IUMXSSOVGPXXJL-UHFFFAOYSA-N	O=C([O-])CC(OC(=O)CCCCCCCCCCCCCCCCCCCCC)C[N+](C)(C)C	410	TRUE	TRUE	TRUE		FALSE	FALSE	null	null	100	99.9	88	88	100	24.17	pos-s-47	484.4314:1557 485.43475:788 486.43811:264	85.0299:70 484.42944:79	14940	13130	14745	10845	11332	10932	10247	5568	21095	29905	8220	9620	4702	16552	23957	10707	9477	7682
286	2.278	488.31	w/o MS2:LPC O-17:4	[M+Na]+	adduct linked to 264_[M+H]+	0.911	TRUE	5.56	488.314	C25H46NO6P	EtherLPC	QSUQLNNEDHODSB-UHFFFAOYSA-N	O=P([O-])(OCC[N+](C)(C)C)OCC(OCCCCC=CCC=CCC=CCC=CCC)CO	530	TRUE	TRUE	FALSE		FALSE	FALSE	null	null	99.7	99.9	null	null	null	6.72	pos-s-02	488.30994:1842 489.31329:1071 490.31665:404	117.06586:21 176.99013:25 289.19949:25 397.14328:21 445.27695:49 488.30511:25	5310	6578	4811	4090	4596	4949	3709	8755	4416	4235	4374	4953	3515	3521	2014	3782	5599	3750
287	3.639	488.431	MG 26:0	[M+NH4]+		0.946	TRUE	9.44	488.467	C29H58O4	MG	QAJHAMGOPUEFRR-UHFFFAOYSA-N	O=C(OCC(O)CO)CCCCCCCCCCCCCCCCCCCCCCCCC	410	TRUE	TRUE	TRUE		FALSE	FALSE	null	null	89.5	99.8	11.5	75.9	100	11.96	pos-s-13	488.43677:1018 489.44012:540 490.44348:162	137.09715:21 164.08157:49 276.20612:21 327.25085:25 387.31268:21 430.37799:98 453.3696:25	5686	4870	4711	4617	5170	4885	3609	5510	3320	7471	3778	5315	4465	2224	5198	4505	5244	4514
277	4.302	482.318	Unknown	[M+H]+		0.893	TRUE	null	null	null	null	null	null	999	FALSE	FALSE	FALSE		FALSE	FALSE	null	null	null	null	null	null	100	5.66	pos-s-55	482.31943:1008 483.32278:487 484.32614:797	73.03326:21 107.05089:25 133.06337:25 329.08588:21 341.30414:49 447.27838:21	6529	6652	5687	4983	4990	5207	4781	5998	5984	5352	8214	7076	4982	5396	5162	7284	5164	7182
288	8.598	493.421	DG 25:0	[M+Na]+	found in higher mz's MsMs_852	0.911	TRUE	8.41	493.386	C28H54O5	DG	YNHQQQHLYWXWLY-UHFFFAOYSA-N	O=C(OCC(OC(=O)CCCCCCC)CO)CCCCCCCCCCCCCCCC	420	TRUE	TRUE	TRUE		FALSE	FALSE	null	null	97.5	100	13.3	75	100	105.26	pos-s-17	493.4086:1483 494.41195:907 495.41531:3294	74.06007:21 83.0831:25 88.97836:21 105.06884:49 107.04723:98 108.05428:49 111.1274:21 117.06258:21 119.04159:25 121.06035:49 124.54671:21 131.04547:49 133.06116:98 134.0634:49 145.05721:25 145.06566:74 147.0788:98 155.13895:25 155.15118:25 163.06628:25 163.06808:74 189.09518:25 195.06958:25 208.11212:21 221.04854:25 230.10443:21 240.11345:25 274.10498:21 291.09491:21 306.1134:21 308.08316:25 433.…	188101	192796	197549	156583	165454	133582	49715	33062	105822	704767	35442	52369	16369	25039	253964	31363	87372	127967
291	8.902	495.44	w/o MS2:VAE 14:1	[M+H]+		0.964	TRUE	10.64	495.42	C34H54O2	VAE	HNULUYWOKUTGBG-UHFFFAOYSA-N	O=C(OCC=C(C=CC=C(C=CC1=C(C)CCCC1(C)C)C)C)CCCCCCCC=CCCCC	530	TRUE	TRUE	FALSE		FALSE	FALSE	null	null	93.5	100	null	null	null	34.65	pos-s-22	495.43808:15889 496.44143:7577 497.44479:454	55.05523:49 57.06933:133 67.05257:25 71.08495:123 81.07211:74 83.08457:25 85.101:98 93.06972:21 95.08408:98 97.09928:25 108.05891:25 109.10148:74 119.04646:21 123.11506:74 137.1275:25 149.08044:21 165.16458:25 233.09689:21 467.39642:21 493.9259:25 495.40527:97 495.42712:286	88928	83949	85262	67386	65981	59619	33804	32416	48859	321027	32046	24117	23626	19180	132162	23299	47977	53434
293	1.861	496.336	LPC 16:0/0:0	[M+H]+	similar chromatogram in higher mz_457; similar chromatogram in higher mz_332	1	TRUE	6.21	496.34	C24H50NO7P	LPC	ASWBNKHCZGQVJV-UHFFFAOYSA-N	O=C(OCC(O)COP(=O)([O-])OCC[N+](C)(C)C)CCCCCCCCCCCCCCC	410	TRUE	TRUE	TRUE		FALSE	FALSE	null	null	100	99.9	74.1	93.3	100	166.45	pos-qc-8	496.33887:23090 497.34222:6790 498.34558:1875	60.08035:168 86.09651:132 104.09863:49 104.10578:460 117.09585:21 124.99799:143 166.06331:74 181.07532:49 184.07112:1256 313.25696:25 478.31241:122 496.32822:377	163494	159297	146885	103536	116619	112876	163106	190730	132502	53329	173423	129665	45086	76881	24718	111760	66110	115690
281	4.672	484.278	Unknown	[M+ACN+H]+	adduct linked to 256_[M+H]+	1	TRUE	null	null	null	null	null	null	999	FALSE	FALSE	FALSE		FALSE	FALSE	null	null	null	null	null	null	null	41.55	pos-qc-3	484.27509:7702 485.27844:2535 486.2818:1124	77.0425:21 117.07355:21 128.04955:25 145.07275:21 441.23251:21 484.26382:49	43169	44912	42822	35174	33429	33808	33193	49074	59227	40784	47547	50901	36129	54129	34718	37036	42533	39142
282	4.128	484.284	Unknown	[M+ACN+H]+	adduct linked to 258_[M+H]+	0.821	TRUE	null	null	null	null	null	null	999	FALSE	FALSE	FALSE		FALSE	FALSE	null	null	null	null	null	null	null	48.24	pos-qc-4	484.27838:9366 485.28173:3894 486.28509:1296	75.04537:25 86.09422:25 199.08243:21 213.10144:25 313.26227:21 456.17731:21 484.27267:49	47363	47641	65529	33461	36604	38842	31085	63396	62537	49280	42588	52786	30512	50159	40903	64166	37975	43589
294	1.143	498.265	w/o MS2:LPC 15:3	[M+H]+		0.964	FALSE	4.33	498.259	C23H42NO7P	LPC	BWNVBKCLGXHLHO-UHFFFAOYSA-N	O=C(OCC(O)COP(=O)([O-])OCC[N+](C)(C)C)CCCCC=CCC=CCC=CCC	530	TRUE	TRUE	FALSE		FALSE	FALSE	null	null	99.3	99.9	null	null	null	82.99	pos-s-03	498.26495:39112 499.2683:304716 500.27166:86062		128030	130344	124563	94597	113182	117574	163944	216745	265850	196810	55067	96741	78897	66257	234651	88101	213381	231933
284	3.985	484.468	Unknown	[M+H]+		1	TRUE	null	null	null	null	null	null	999	FALSE	FALSE	FALSE		FALSE	FALSE	null	null	null	null	null	null	100	181.32	pos-s-09	484.46643:4298 485.46978:2165 486.47314:590	57.06632:25 85.10757:21 88.07423:25 225.03885:21 228.23087:122 246.24052:25 255.23495:49 256.2695:49 283.25473:192 323.22275:21 482.98267:25 484.461:249	72649	72596	69356	54361	51980	49090	50251	64553	66675	57650	44208	103013	89340	96622	108174	95335	184363	182310
285	1.148	485.218	Unknown	[M+H]+	ion correlated with 198	0.893	TRUE	null	null	null	null	null	null	999	FALSE	FALSE	FALSE		FALSE	FALSE	null	null	null	null	null	null	null	18.63	pos-s-15	485.20877:4003 486.21212:1527 487.21548:1016	91.05262:12 103.05479:10 109.09834:10 117.06718:12 119.08144:462 120.0835:25 128.04608:10 135.07436:12 187.0535:10 269.17441:10 466.95605:10	30864	29542	25312	19279	20998	19471	34027	45032	54742	35841	11857	15791	12510	11325	35750	12149	45646	44424
296	1.158	499.324	w/o MS2:DG 26:4	[M+H]+		0.821	TRUE	6.84	499.339	C29H48O5	DG	UXCBZTCTKXYROD-UHFFFAOYSA-N	O=C(OCC(OC(=O)CCCCC=CCC=CCC=CCC=CCC)CO)CCCCCCC	530	TRUE	TRUE	FALSE		FALSE	FALSE	null	null	93.3	99.8	null	null	null	25.37	pos-qc-4	499.3208:2781 500.32415:4152 501.32751:1702	58.88483:41 59.0594:5311 59.33472:16 59.42772:16 59.46666:16 59.53703:16 59.79174:16 60.11118:25 60.20479:16 119.08485:33 133.0583:16 179.08176:33 499.1813:16 499.24402:16	15627	20831	13514	10577	14855	20312	12693	28760	37535	26948	9159	14587	15646	11691	16352	18378	34091	35881
297	1.759	500.355	w/o MS2:SL 12:1;O/15:2	[M+H]+		0.893	TRUE	6.49	500.34	C27H49NO5S	SL	XFFHQSVIPKOEGD-UHFFFAOYSA-N	O=C(N(CC(O)C=CCCCCCCC)CS(=O)(=O)O)CCCCCCC=CCC=CCCC	530	TRUE	TRUE	FALSE		FALSE	FALSE	null	null	96.1	99.9	null	null	null	5.02	pos-s-56	500.35452:1086 501.35787:910 502.36123:12254	87.04266:21 107.04788:25 119.0498:25 133.06323:25 175.10945:25 268.9545:21 500.19656:25	5988	6623	6384	5496	5056	5333	4881	5800	4804	5151	4988	4582	4996	3825	4980	3893	4418	5448
298	1.269	500.377	w/o MS2:CAR 24:6	[M+H]+		0.964	TRUE	6.17	500.373	C31H49NO4	CAR	IFDZWUCFCCROPG-UHFFFAOYSA-N	O=C([O-])CC(OC(=O)CCCCC=CCC=CCC=CCC=CCC=CCC=CCC)C[N+](C)(C)C	530	TRUE	TRUE	FALSE		FALSE	FALSE	null	null	99.7	99.9	null	null	null	12.18	pos-s-55	500.37711:1643 501.38046:617 502.38382:240	57.07013:31 59.06001:44 71.08569:42 86.09875:12 89.05863:42 113.13262:12 133.08601:18 157.1541:12 483.33478:12 500.35727:12	8932	9953	9249	7181	8833	8330	8332	7961	8008	8259	8610	6797	7021	7742	8242	7705	6899	7497
289	8.276	493.421	Unknown	[M+H]+	found in higher mz's MsMs_845; found in higher mz's MsMs_963; found in higher mz's MsMs_903	1	TRUE	null	null	null	null	null	null	999	FALSE	FALSE	FALSE		FALSE	FALSE	null	null	null	null	null	null	100	723.26	pos-qc-6	493.41949:197556 494.42284:75266 495.4262:21432	55.05269:342 57.06993:632 67.05549:348 69.06866:313 71.08559:574 73.06194:49 79.05376:161 81.0677:907 83.08651:432 85.06154:74 85.09778:451 93.06498:224 95.08477:855 97.09996:221 105.06978:98 107.04817:123 107.08592:225 109.09924:405 111.07807:74 111.11505:122 121.0984:428 123.11266:122 125.12939:98 131.08023:49 133.06218:123 134.06606:74 135.11284:379 137.12657:169 139.99242:21 145.05827:25 149.…	1398673	1481390	1455448	1116075	1112554	1077334	334334	163885	685034	3997505	179174	377856	68725	117755	1491760	158282	640025	744811
290	3.842	495.44	Unknown	[M+H]+		0.929	FALSE	null	null	null	null	null	null	999	FALSE	FALSE	FALSE		FALSE	FALSE	null	null	null	null	null	null	null	6.52	pos-s-03	495.43991:1554 496.44326:1180 497.44662:262		13721	11983	12275	8400	9057	7590	10898	12219	14470	5727	9258	9433	5669	10675	6504	7712	8723	6798
299	4.675	502.285	LPE 20:4	[M+H]+		0.893	TRUE	5.83	502.293	C25H44NO7P	LPE	JPNPIRVRGLGTRE-UHFFFAOYSA-N	O=C(OCC(O)COP(=O)(O)OCCN)CCCCCCC=CCC=CCC=CCC=CCC	410	TRUE	TRUE	TRUE		FALSE	FALSE	null	null	100	100	38.5	58.8	100	5.9	pos-s-25	502.28558:919 503.28893:584 504.29229:255	57.03201:25 116.05939:21 343.30383:21 361.26508:74 458.1839:21 502.21622:25	5482	6100	5645	5140	4704	4634	5176	6676	7025	6198	6349	6453	4836	6173	4396	5040	5084	5097
292	8.579	495.441	Unknown	[M+H]+	found in higher mz's MsMs_852	1	TRUE	null	null	null	null	null	null	999	FALSE	FALSE	FALSE		FALSE	FALSE	null	null	null	null	null	null	null	261.54	pos-s-04	495.44052:276002 496.44387:103910 497.44723:19122	55.05129:122 55.05338:304 57.0632:24 57.06956:1757 60.38353:21 67.05396:517 69.06244:24 69.06827:285 71.084:1643 73.72153:21 79.0521:49 81.06855:811 83.08353:357 85.0611:49 85.09994:665 93.06724:25 95.08295:1327 97.09812:257 99.11208:123 107.08255:74 109.09731:549 111.11457:180 113.13091:49 121.10099:21 123.11527:271 125.13046:98 137.12277:73 137.12935:331 151.14377:98 155.1395:471 162.05954:21 1…	614899	636288	606225	528328	507812	479940	173004	111473	316757	2449482	125372	139631	61721	88497	917092	95106	270645	343555
300	1.761	502.37	CAR 24:5	[M+H]+	similar chromatogram in higher mz_349	1	TRUE	6.42	502.389	C31H51NO4	CAR	AQYQJMYFFSCGBI-UHFFFAOYSA-N	O=C([O-])CC(OC(=O)CCCCCCCC=CCC=CCC=CCC=CCC=CCC)C[N+](C)(C)C	410	TRUE	TRUE	TRUE		FALSE	FALSE	null	null	100	99.9	9.3	87.6	100	93.77	pos-s-15	502.37549:6489 503.37884:2598 504.3822:1036	71.08585:74 85.09808:25 89.05634:25 105.06726:21 121.05711:49 121.05866:74 130.04166:21 133.07881:98 143.08806:21 147.06332:25 157.10255:21 163.11272:49 165.0919:74 177.10365:25 201.08298:21 209.11319:49 235.6591:21 247.19693:123 291.21445:49 291.22644:98 329.05133:21 359.19635:49 467.44971:21 485.34207:49 502.35886:49	63263	59003	58038	44772	48207	46638	43645	52493	52371	50682	41004	39784	43380	44310	43326	40632	38431	39054
302	2.066	506.361	LPC O-18:2	[M+H]+		0.964	TRUE	6.28	506.361	C26H52NO6P	EtherLPC	QQNAQRKNFKTYBP-UHFFFAOYSA-N	O=P([O-])(OCC[N+](C)(C)C)OCC(OCCCCCCCCC=CCC=CCCCCC)CO	410	TRUE	TRUE	TRUE		FALSE	FALSE	null	null	100	99.9	80.5	97	100	31.82	pos-s-34	506.36282:6028 507.36617:2469 508.36953:16572	60.0797:16 86.09054:33 86.09314:90 98.98641:16 104.10495:157 124.99866:113 166.05687:54 181.02518:71 184.06815:148 240.09235:51 506.34637:219	33748	34791	31708	25186	25731	25916	24046	25324	22300	11826	16793	25168	11193	16997	8478	13963	23241	16236
303	2.076	508.374	LPC O-18:1	[M+H]+		1	TRUE	6.72	508.376	C26H54NO6P	EtherLPC	LGYDTKYITBAFRQ-UHFFFAOYSA-N	O=P([O-])(OCC[N+](C)(C)C)OCC(OCCCCCCCCC=CCCCCCCCC)CO	410	TRUE	TRUE	TRUE		FALSE	FALSE	null	null	100	99.9	94	99.8	100	105.3	pos-s-35	508.37555:6746 509.3789:2716 510.38226:679	60.0753:12 83.08219:10 86.09566:80 104.10485:407 119.04504:12 124.99854:115 157.03101:10 166.0585:49 184.05843:12 184.07176:180 508.36865:134 508.39081:79	64760	63391	57722	47203	46931	46610	61661	49192	43763	17444	28002	59664	15469	33733	13005	26312	44884	25867
305	2.276	510.386	LPC O-18:0	[M+H]+	ion correlated with 304	0.964	TRUE	7.19	510.392	C26H56NO6P	EtherLPC	GGVRMOJUHVWYBR-UHFFFAOYSA-N	O=P([O-])(OCC[N+](C)(C)C)OCC(OCCCCCCCCCCCCCCCCCC)CO	410	TRUE	TRUE	TRUE		FALSE	FALSE	null	null	100	99.9	80.3	97.2	100	16.87	pos-s-07	510.38562:7207 511.38897:4213 512.39233:1256	60.07741:74 61.23587:25 86.09557:49 104.10758:668 107.04604:135 124.99524:123 133.06787:49 145.06081:49 159.07547:25 163.0862:25 166.05647:49 181.01718:25 184.07152:139 510.37906:285	13026	13149	11858	9407	10803	9990	18199	16839	12646	8066	8693	11586	7514	10159	5340	7091	11319	7175
307	5.051	512.309	LPC 16:3	[M+Na]+	similar chromatogram in higher mz_529; similar chromatogram in higher mz_523	0.821	TRUE	4.82	512.275	C24H44NO7P	LPC	MXMRHTIUADTCDH-UHFFFAOYSA-N	O=C(OCC(O)COP(=O)([O-])OCC[N+](C)(C)C)CCCCCC=CCC=CCC=CCC	410	TRUE	TRUE	TRUE		FALSE	FALSE	null	null	95	100	41.9	75.4	100	4.61	pos-s-49	512.30481:668 513.30816:359 514.31152:160	105.0593:12 105.06506:12 111.1161:12 119.08191:10 133.06326:12 147.06903:12 220.10675:10 453.14301:10 512.24121:12	9396	9259	7518	6953	8499	6626	7709	9292	9375	7985	8100	8182	6610	8097	6284	6907	6322	8123
306	4.473	512.306	w/o MS2:LPE O-22:6	[M+H]+		0.839	TRUE	6.16	512.314	C27H46NO6P	EtherLPE	AQONSCSEICWUPS-UHFFFAOYSA-N	O=P(O)(OCCN)OCC(O)COCCCC=CCC=CCC=CCC=CCC=CCC=CCC	530	TRUE	TRUE	FALSE		FALSE	FALSE	null	null	99.7	100	null	null	null	9.09	pos-qc-4	512.30963:2049 513.31298:778 514.31634:482	57.6445:21 71.09227:25 88.07831:49 125.13041:21 162.09698:21 212.2485:21 226.12469:25 228.23341:178 256.26328:274 274.25885:25 283.25766:239 311.27417:24 311.30139:174 512.25537:25 512.49994:425	13936	16003	10640	8839	10670	9211	12658	16152	13902	11757	15730	11643	8664	11291	9344	9263	9216	9893
308	1.4	512.412	NAGly 28:0;O	[M+H]+	ion correlated with 270; similar chromatogram in higher mz_375	0.911	TRUE	8.06	512.431	C30H57NO5	NAGly	VAXSPFMXVCYOJF-UHFFFAOYSA-N	O=C(O)CNC(=O)CCCC(OC(=O)CCCCCCCCCCCCCCCCCC)CCCC	410	TRUE	TRUE	TRUE		FALSE	FALSE	null	null	88.9	99.8	23.9	28.2	100	18.36	pos-s-49	512.40704:846 513.41039:433 514.41375:112	57.07193:25 76.04835:10 121.06408:10 450.92377:10	20934	13793	17730	10952	17724	15900	5160	7075	6460	5109	5129	15480	17252	22186	17697	9024	7759	7795
310	4.417	512.504	DG O-28:2|DG O-14:1_14:1	[M+NH4]+		1	TRUE	9.42	512.467	C31H58O4	EtherDG	IJXXDEOKHRWXQI-UHFFFAOYSA-N	O=C(OC(CO)COCCCCCCCCC=CCCCC)CCCCCCCC=CCCCC	410	TRUE	TRUE	TRUE		FALSE	FALSE	null	null	94.6	99.9	17.8	69.2	100	927.7	pos-s-59	512.49664:20112 513.49999:7694 514.50335:2050	70.06677:74 88.07168:25 88.07826:123 96.08429:21 102.08715:74 139.07947:21 153.1281:21 189.04025:21 219.38956:21 256.24512:73 256.25858:761 260.91827:21 272.25891:25 274.26309:74 283.26187:819 510.90921:25 512.50269:868	398213	391994	342534	300181	297469	299035	237844	313429	303063	276360	194055	458645	490784	424832	573034	495406	1003857	1119114
301	1.761	502.42	Unknown	[M+H]+		0.804	TRUE	null	null	null	null	null	null	999	FALSE	FALSE	FALSE		FALSE	FALSE	null	null	null	null	null	null	100	25.14	pos-s-45	502.42184:1027 503.42519:650 504.42855:197	59.06919:10 71.08283:37 83.07967:12 83.0835:12 85.10249:61 89.05819:103 95.08426:25 117.09026:10 121.05915:61 121.06224:109 132.0872:12 133.08252:78 145.05919:12 147.07228:25 157.09946:10 165.0869:49 177.1003:12 177.10777:37 184.07155:10 207.13765:12 209.10942:37 221.13834:10 247.19711:61 256.96857:10 289.24222:12 291.22885:74 318.3093:10 356.92319:10 359.20145:61 391.13922:10 485.34134:71 502.17…	8034	7899	6171	4492	5964	6952	6426	6082	7658	5955	6306	4101	4876	6068	5947	6134	5273	5684
309	1.854	512.412	DG O-28:2|DG O-15:2_13:0	[M+NH4]+		0.893	TRUE	9.44	512.467	C31H58O4	EtherDG	VAAXVRAPTNZGMZ-UHFFFAOYSA-N	O=C(OC(CO)COCCCCCCCC=CCC=CCCC)CCCCCCCCCCCC	410	TRUE	TRUE	TRUE		FALSE	FALSE	null	null	86.4	99.7	26.1	68.9	100	8.56	pos-s-59	512.41754:1210 513.42089:737 514.42425:328	72.08859:21 107.04601:21 133.08376:25 169.18971:21 271.12802:21	10873	12990	11921	9023	9138	8024	8134	7625	6987	6231	13807	13977	7743	7061	7845	6291	5055	5897
311	1.147	516.275	w/o MS2:BMP 8:0_8:0	[M+H]+		0.875	TRUE	4.91	516.293	C22H43O10P	BMP	SJQOGOIVIUSDAS-UHFFFAOYSA-N	O=C(OC(CO)COP(=O)(O)OCC(OC(=O)CCCCCCC)CO)CCCCCCC	530	TRUE	TRUE	FALSE		FALSE	FALSE	null	null	94	99.9	null	null	null	17.25	pos-s-03	516.27502:4987 517.27837:20577 518.28173:8423	59.06053:202 102.12003:49 112.03804:21 119.08191:74 480.07724:21	17665	19745	19387	14306	13601	17236	17902	29080	32795	29398	9579	15761	12657	10373	32554	15637	33078	30505
304	2.265	508.377	Unknown	[M+H]+	ion correlated with 305	0.946	TRUE	null	null	null	null	null	null	999	FALSE	FALSE	FALSE		FALSE	FALSE	null	null	null	null	null	null	100	19.25	pos-s-39	508.37192:1633 509.37527:1169 510.37863:3710	86.09704:49 93.35447:10 104.11066:68 124.99391:12 124.99706:61 148.0663:10 166.05679:25 181.01941:12 184.07187:49 240.09219:12 240.10089:25 508.36249:94	14235	13889	12095	10533	11062	10747	16310	14426	10537	5798	9447	13736	7750	8994	4419	7914	9689	7104
312	3.312	516.421	TG 26:0|TG 8:0_8:0_10:0	[M+NH4]+		0.982	TRUE	8.26	516.426	C29H54O6	TG	OXBFEJBBKCRANO-UHFFFAOYSA-N	O=C(OCC(OC(=O)CCCCCCC)COC(=O)CCCCCCCCC)CCCCCCC	410	TRUE	TRUE	TRUE		FALSE	FALSE	null	null	100	99.9	65.3	82.4	100	10.07	pos-s-25	516.41852:1034 517.42187:753 518.42523:208	95.08493:12 123.11436:10 139.27621:10 236.10239:10 310.17175:10 327.25562:61 355.2778:37 481.37601:10 516.47302:25	15202	10859	14274	15207	11534	10996	18847	14006	13977	14227	18106	11743	7326	10169	10144	8954	8573	13522
314	8.313	519.432	DG 27:1	[M+Na]+	ion correlated with 893; found in higher mz's MsMs_888	1	TRUE	8.47	519.402	C30H56O5	DG	HNEDSTVXDVHKGW-UHFFFAOYSA-N	O=C(OCC(OC(=O)CCCCCCCC=CCCCCCCCCC)CO)CCCCCCC	420	TRUE	TRUE	TRUE		FALSE	FALSE	null	null	98.8	100	49.2	75	100	50.86	pos-s-04	519.43201:43655 520.43536:18764 521.43872:70126	53.0386:25 55.05328:180 57.06628:24 57.06946:151 65.0365:21 67.05268:207 69.07164:123 71.08505:123 77.03627:25 81.0684:298 83.08849:74 85.09978:49 91.05154:25 93.0752:98 95.08551:189 97.10072:49 105.06911:25 107.07944:49 109.10004:207 113.13368:21 119.08627:98 121.10077:148 123.1166:74 125.09413:49 133.09705:25 135.11696:98 147.06204:25 147.11479:49 159.11093:21 161.12808:49 165.16083:25 181.1588…	118476	123787	119297	90439	81055	85088	30903	28783	52563	340780	26154	32135	14421	21847	132225	19959	49639	53285
316	1.672	520.341	LPC 18:2	[M+H]+		1	TRUE	5.97	520.34	C26H50NO7P	LPC	SPJFYYJXNPEZDW-UHFFFAOYSA-N	O=C(OCC(O)COP(=O)([O-])OCC[N+](C)(C)C)CCCCCCCC=CCC=CCCCCC	410	TRUE	TRUE	TRUE		FALSE	FALSE	null	null	100	99.9	70.7	82.6	100	96.1	pos-s-45	520.33966:7312 521.34301:2725 522.34637:841	60.07971:37 71.07336:12 86.09568:90 98.98769:12 124.99062:12 125.00003:96 159.0826:10 166.0565:37 184.06963:883 327.96515:12 502.32968:25 520.32385:88	101519	99576	89693	69623	80729	76200	55751	101624	69169	18004	91224	66172	32219	45825	14472	82131	85081	188976
318	3.625	520.504	Cer 34:1;2O|Cer 18:1;2O/16:0	[M+H-H2O]+		1	TRUE	9.38	520.509	C34H67NO3	Cer_NS	YDNKGFDKKRUKPY-UHFFFAOYSA-N	O=C(NC(CO)C(O)C=CCCCCCCCCCCCCC)CCCCCCCCCCCCCCC	410	TRUE	TRUE	TRUE		FALSE	FALSE	null	null	100	99.8	45.9	50.5	100	79.38	pos-s-32	520.50671:6751 521.51006:3207 522.51342:995	57.06831:49 67.05489:74 83.08456:49 89.05532:25 93.07238:49 107.07934:25 112.26062:21 121.09602:25 252.26201:25 256.24481:25 264.26529:74 280.26099:122 502.49084:248 520.48474:184	40033	38485	35373	25978	28879	24562	32958	35523	56467	44653	34472	34283	16630	36836	16227	19000	16368	31444
321	8.944	521.456	DG 27:0	[M+Na]+		1	TRUE	8.95	521.418	C30H58O5	DG	WAVOYYNISYBYEO-UHFFFAOYSA-N	O=C(OCC(OC(=O)CCCCCCC)CO)CCCCCCCCCCCCCCCCCC	420	TRUE	TRUE	TRUE		FALSE	FALSE	null	null	100	100	51	75	100	139.81	pos-s-56	521.44458:3463 522.44793:1711 523.45129:18803	57.0712:41 67.05333:16 69.07229:25 81.06773:16 85.09647:16 85.09906:25 95.08055:25 107.08134:25 121.09958:16 147.07921:16 183.18152:16 211.20647:16 240.28693:16 244.72729:16 281.04285:16 521.45148:154	231542	246257	222425	194990	183611	173161	71583	48763	106022	653538	57603	53618	28615	31443	297868	42293	102370	133382
319	3.989	521.455	w/o MS2:VAE 16:2	[M+H]+		0.929	FALSE	11.33	521.435	C36H56O2	VAE	SJXIMNDOHOJRHV-UHFFFAOYSA-N	O=C(OCC=C(C=CC=C(C=CC1=C(C)CCCC1(C)C)C)C)CCCCCCCC=CCC=CCCC	530	TRUE	TRUE	FALSE		FALSE	FALSE	null	null	92.6	99.7	null	null	null	5.1	pos-s-09	521.45496:1217 522.45831:868 523.46167:589		8354	5861	7711	6117	4906	5982	7749	6698	7208	8249	5822	6145	5568	6550	6360	5870	4932	6090
323	1.882	522.349	LPC 18:1	[M+H]+		0.982	TRUE	6.27	522.355	C26H52NO7P	LPC	YAMUFBLWGFFICM-UHFFFAOYSA-N	O=C(OCC(O)COP(=O)([O-])OCC[N+](C)(C)C)CCCCCCCC=CCCCCCCCC	410	TRUE	TRUE	TRUE		FALSE	FALSE	null	null	100	99.9	74.6	90.2	100	35.52	pos-s-43	522.35608:3697 523.35943:1259 524.36279:558	60.08208:25 86.09597:61 104.10231:16 125.00046:81 166.06252:33 184.07028:466 400.98184:16 504.3338:25 522.32184:41 522.34753:50	45370	44532	39700	32490	36166	34165	34396	51287	45736	15342	38427	43553	14478	27917	10506	25471	30319	40597
326	9.236	523.466	w/o MS2:VAE 16:1	[M+H]+	found in higher mz's MsMs_894	1	TRUE	12.46	523.451	C36H58O2	VAE	JUONHTPVXHYHOH-UHFFFAOYSA-N	O=C(OCC=C(C=CC=C(C=CC1=C(C)CCCC1(C)C)C)C)CCCCCCCC=CCCCCCC	530	TRUE	TRUE	FALSE		FALSE	FALSE	null	null	95.8	99.9	null	null	null	214.19	pos-s-04	523.46637:201010 524.46972:82694 525.47308:18496	53.04169:25 55.05331:150 57.07161:1362 61.51513:21 67.05387:263 69.07052:215 71.0851:1057 79.06073:25 81.06971:375 82.03788:25 83.08726:275 85.10242:571 86.78316:21 95.0842:601 97.10077:181 99.12034:98 109.09717:492 111.11887:140 113.13375:49 123.11356:284 137.13246:122 139.14955:49 183.17418:49 211.18864:24 211.207:339 239.24261:236 521.8595:74 523.4668:6903	369667	358376	341994	293391	294534	266183	122001	93274	210021	1167108	114169	101025	67798	77854	585713	76761	150699	205099
313	1.143	517.271	Unknown	[M+H]+		0.857	TRUE	null	null	null	null	null	null	999	FALSE	FALSE	FALSE		FALSE	FALSE	null	null	null	null	null	null	null	56.54	pos-qc-3	517.27332:11070 518.27667:4541 519.28003:1782	59.05951:491 85.02753:21 119.08502:98 476.13739:21 517.23505:25	73043	70307	63641	53309	61765	62834	74939	103548	128351	98942	30751	57974	48308	41094	122598	49478	127413	129378
329	2.138	524.371	LPC 18:0/0:0	[M+H]+	similar chromatogram in higher mz_652	1	TRUE	6.73	524.371	C26H54NO7P	LPC	IHNKQIMGVNPMTC-UHFFFAOYSA-N	O=C(OCC(O)COP(=O)([O-])OCC[N+](C)(C)C)CCCCCCCCCCCCCCCCC	410	TRUE	TRUE	TRUE		FALSE	FALSE	null	null	100	99.9	73.4	94	100	22.53	pos-s-25	524.36945:7491 525.3728:3118 526.37616:957	57.07322:25 60.08233:74 81.06652:21 86.09623:74 98.98271:21 104.10401:257 124.99288:25 124.99915:123 184.0591:49 184.07051:657 319.18237:21 447.28482:49 506.34311:98 524.3634:270	19368	21721	18949	15157	15038	13896	23883	20952	20078	12314	14995	21998	7420	11909	6433	10384	11585	13218
315	2.44	520.302	Unknown	[M+H]+		0.857	FALSE	null	null	null	null	null	null	999	FALSE	FALSE	FALSE		FALSE	FALSE	null	null	null	null	null	null	null	8.31	pos-s-14	520.30164:2243 521.30499:3098 522.30835:1314		10526	10488	10757	7792	8077	7038	7872	9297	8502	10369	9391	6736	7083	7462	6760	6720	11300	12573
330	3.874	528.494	DG O-29:1|DG O-15:0_14:1	[M+NH4]+		0.804	TRUE	10.13	528.499	C32H62O4	EtherDG	RFAYKRBVTKRJCS-UHFFFAOYSA-N	O=C(OC(CO)COCCCCCCCCCCCCCCC)CCCCCCCC=CCCCC	410	TRUE	TRUE	TRUE		FALSE	FALSE	null	null	99.6	99.8	16.2	69	100	13.97	pos-s-21	528.48755:2176 529.4909:1077 530.49426:650	58.25425:21 99.11884:21 114.07146:25 132.08072:49 149.13013:21 181.08162:21 235.0742:21 262.2417:21 272.23621:98 283.25775:131 311.28174:49 511.86856:21 528.48499:98	10283	9014	11757	7517	7967	6749	7734	11017	6645	10719	9650	12174	6690	11441	13599	11368	13294	17252
317	4.069	520.501	Unknown	[M+H]+		0.875	TRUE	null	null	null	null	null	null	999	FALSE	FALSE	FALSE		FALSE	FALSE	null	null	null	null	null	null	100	37.42	pos-s-09	520.5011:3656 521.50445:3030 522.50781:598	82.06473:21 169.01378:21 236.23318:25 252.25359:25 264.26123:219 465.32593:21 520.44061:25	18533	15511	16351	16509	7777	13122	8304	16106	15504	18514	15232	10500	11032	15136	15106	13278	10556	18459
331	4.597	530.529	MG 29:0	[M+NH4]+		0.946	TRUE	10.92	530.514	C32H64O4	MG	PEVUFEPPDDXNNI-UHFFFAOYSA-N	O=C(OCC(O)CO)CCCCCCCCCCCCCCCCCCCCCCCCCCCC	410	TRUE	TRUE	TRUE		FALSE	FALSE	null	null	100	99.8	14.4	65.7	100	28.02	pos-s-51	530.53058:1234 531.53393:786 532.53729:258	227.13129:21 264.26212:313 457.9274:21 495.43887:25 530.43445:25	11682	10953	11430	9011	8882	8854	6606	10566	14253	12280	14584	8539	6683	9570	8510	13976	7893	11353
336	4.333	534.525	Cer 35:1;2O|Cer 17:1;2O/18:0	[M+H-H2O]+	adduct linked to 426_[M+ACN+H]+	0.804	TRUE	10.13	534.524	C35H69NO3	Cer_NS	KGEXFGDEDXQZLQ-UHFFFAOYSA-N	O=C(NC(CO)C(O)C=CCCCCCCCCCCCC)CCCCCCCCCCCCCCCCC	410	TRUE	TRUE	TRUE		FALSE	FALSE	null	null	96	99.8	40.2	59.9	100	8.11	pos-s-01	534.52252:574 535.52587:1681 536.52923:1198	109.103:21 238.25374:21 250.24689:49 426.94196:21 534.20245:25	5153	6218	4855	4099	4587	3842	3942	5249	5299	3833	7306	3575	3912	4377	4172	6536	4185	5908
320	8.622	521.455	Unknown	[M+H]+	ion correlated with 364; found in higher mz's MsMs_890; found in higher mz's MsMs_923; found in higher mz's MsMs_322	1	TRUE	null	null	null	null	null	null	999	FALSE	FALSE	FALSE		FALSE	FALSE	null	null	null	null	null	null	100	1083.5	pos-s-45	521.44562:120592 522.44897:44265 523.45233:27145	53.04397:25 55.05458:243 57.06973:500 65.03791:25 67.05296:271 69.07076:282 71.08533:292 79.05099:25 79.05598:123 81.06995:396 83.0875:282 85.10266:159 91.05183:25 93.07008:122 95.08582:439 97.10378:212 99.11779:49 103.05534:21 107.08556:137 109.10035:311 111.11763:98 121.09336:24 121.10263:225 123.11691:145 125.13368:49 135.09282:24 135.11728:188 137.13106:98 149.1321:98 151.15071:74 163.14572:2…	1722523	1747141	1667926	1541622	1588196	1292766	428306	242236	793074	5823050	278139	427354	123574	202226	2045054	254183	722438	947486
337	8.314	535.376	DG 28:0	[M+Na]+		0.875	TRUE	9.16	535.433	C31H60O5	DG	KROOFOIWVUCCSW-UHFFFAOYSA-N	O=C(OCC(OC(=O)CCCCCCC)CO)CCCCCCCCCCCCCCCCCCC	420	TRUE	TRUE	TRUE		FALSE	FALSE	null	null	89.8	100	31.8	75	100	7.87	pos-s-11	535.38495:1436 536.3883:834 537.39166:568	81.06647:25 103.05147:21 107.04097:25 110.06147:21 119.05029:25 121.06295:49 133.05902:25 137.13159:21 147.07314:25 161.12369:25 166.05751:21 171.11711:21 175.14407:25 191.18045:25 197.08301:98 203.1713:25 221.11668:25 237.11053:25 275.11804:25 299.25723:21 307.11261:25 441.31104:21 518.27081:21 535.36658:123 535.43799:49	10987	11285	10007	8884	9144	8273	7653	9355	10201	10172	12301	10055	7575	10028	7615	9430	9429	9539
322	8.627	521.519	Unknown	[M+H]+		0.964	TRUE	null	null	null	null	null	null	999	FALSE	FALSE	FALSE		FALSE	FALSE	null	null	null	null	null	null	null	65.59	pos-qc-3	521.5235:4852 522.52685:5197 523.53021:8122	55.05335:245 57.06847:643 65.03658:49 67.04932:73 67.05391:508 69.06356:24 69.07056:424 71.08514:448 79.05328:98 81.06848:471 83.07962:49 83.0873:307 85.09987:317 88.07299:21 93.07122:136 95.08423:964 97.1008:244 99.11198:74 103.06367:21 107.08389:137 109.10013:350 111.07896:98 111.11594:170 113.09497:49 114.72445:21 121.09932:317 123.11514:281 135.11217:206 149.12843:132 151.14877:49 165.15012:2…	37146	15030	25942	36551	33217	31329	16109	15612	8165	196726	12616	16458	8676	14384	75249	13990	15612	22854
340	4.599	537.486	w/o MS2:VAE 17:1	[M+H]+		0.946	TRUE	12.93	537.467	C37H60O2	VAE	LASQSDWYVYHPOQ-UHFFFAOYSA-N	O=C(OCC=C(C=CC=C(C=CC1=C(C)CCCC1(C)C)C)C)CCCCCCCC=CCCCCCCC	530	TRUE	TRUE	FALSE		FALSE	FALSE	null	null	93.9	99.7	null	null	null	7	pos-qc-3	537.48572:2201 538.48907:1277 539.49243:823	73.04593:49 95.08427:25 98.02396:21 145.06439:21 147.06561:98 148.06795:49 181.06654:21 207.02083:25 221.07817:25 267.99478:21 281.03714:74 282.04962:167 289.99741:21 326.95264:25 326.96027:49 341.99585:25 415.0256:25 416.03537:49 463.29379:21 504.09375:74 537.474:49	26514	23143	22178	13928	14840	13367	22338	23388	21784	23489	23593	15529	12740	14646	13840	15091	16053	15185
324	4.027	522.597	Unknown	[M+H]+		0.839	TRUE	null	null	null	null	null	null	999	FALSE	FALSE	FALSE		FALSE	FALSE	null	null	null	null	null	null	null	11.28	pos-qc-5	522.59003:1188 523.59338:543 524.59674:84	522.58429:189	11325	13822	10757	7363	5461	4007	12678	9854	9693	12637	13317	955	3310	3575	5422	1585	7709	7336
325	3.535	523.466	Unknown	[M+H]+		1	TRUE	null	null	null	null	null	null	999	FALSE	FALSE	FALSE		FALSE	FALSE	null	null	null	null	null	null	null	12.08	pos-s-03	523.47235:3808 524.4757:1853 525.47906:822	69.07278:49 85.09716:25 109.09853:25 206.07872:21 221.31789:49 222.612:21 223.79442:25 225.67297:25 227.03683:21 228.20549:49 474.8237:21 523.46631:163	19806	17898	16963	14921	13259	12090	15305	15917	24578	26420	14846	17262	9594	14393	13165	11118	12310	14335
344	3.144	540.356	w/o MS2:NAGlySer 8:0;O(FA 15:3)	[M+H]+		1	TRUE	5.75	540.364	C28H46N2O7	NAGlySer	AZIIDDPODQYTDN-UHFFFAOYSA-N	O=C(OC(CCC)CCCC(=O)NCC(=O)NC(C(=O)O)CO)CCCCC=CCC=CCC=CCC	530	TRUE	TRUE	FALSE		FALSE	FALSE	null	null	98.8	100	null	null	null	9.38	pos-s-04	540.35596:3421 541.35931:2300 542.36267:1435	133.06323:21 152.93974:21 168.93892:74 182.95787:25 206.99464:25 208.96982:25 210.98289:49 219.05899:21 225.00139:49 251.01813:21 263.0513:25 281.06317:49 313.95377:21 335.11511:21 364.09393:21 375.16849:25 391.1514:25 393.18558:171 487.28928:25 505.29834:98 523.31311:49	17090	21191	16880	12255	11853	10918	10472	15416	20160	19276	14576	11834	9179	10209	10160	10063	12680	11521
327	8.916	523.47	Unknown	[M+H]+	similar chromatogram in higher mz_933	1	TRUE	null	null	null	null	null	null	999	FALSE	FALSE	FALSE		FALSE	FALSE	null	null	null	null	null	null	null	1712.46	pos-s-04	523.47021:1425331 524.47356:528298 525.47692:105807	53.03869:49 55.05441:770 56.90007:74 57.06956:12847 57.45289:49 65.03436:25 67.0528:1769 69.07059:1421 70.87001:49 71.08517:7720 77.03517:25 79.05334:152 80.82361:49 81.06853:3617 83.08352:2158 85.06368:74 85.09993:3756 93.06859:98 95.0843:6307 97.10088:1469 99.07994:196 99.11486:603 103.05521:25 107.08253:74 109.09876:4409 111.11456:878 113.1294:204 121.10098:49 123.11526:2447 125.12888:227 127.…	2963669	3281161	2903707	2559809	2303280	2054759	770765	484218	1406941	9335503	565732	716623	322696	392901	3982400	501412	1258887	1703350
328	4.34	523.471	Unknown	[M+H]+		1	TRUE	null	null	null	null	null	null	999	FALSE	FALSE	FALSE		FALSE	FALSE	null	null	null	null	null	null	null	20.81	pos-s-22	523.47083:4962 524.47418:2544 525.47754:757	57.07145:74 83.08073:25 97.10065:49 123.11505:49 165.16096:21 209.0063:21 283.25543:25 400.8302:21 523.46466:182	39817	44677	32303	34219	25384	24829	35758	40566	38118	46619	36736	30171	24208	30152	32408	28327	34318	34763
345	5.022	540.533	w/o MS2:Cer 12:0;2O/22:0	[M+H]+	similar chromatogram in higher mz_815	1	TRUE	10.31	540.535	C34H69NO3	Cer_NDS	BNCLVOQOQJRZRY-UHFFFAOYSA-N	O=C(NC(CO)C(O)CCCCCCCCC)CCCCCCCCCCCCCCCCCCCCC	530	TRUE	TRUE	FALSE		FALSE	FALSE	null	null	99.9	99.9	null	null	null	1128.11	pos-s-19	540.53259:332927 541.53594:104849 542.5393:15892	55.05631:25 57.06937:155 59.05925:74 70.06409:139 71.08144:49 71.08499:122 81.06203:25 81.06709:74 85.09844:98 87.0408:25 88.07287:292 95.08412:98 97.09793:49 102.08862:360 109.09858:49 121.09771:49 163.14374:25 212.23007:25 230.23053:25 255.46869:49 256.26105:7985 272.25009:25 274.27054:550 283.04758:74 283.2601:593 284.28839:792 292.56741:21 302.2886:73 310.30701:25 310.33667:98 311.29163:7619 …	552442	569360	522854	421287	463406	427664	358757	441197	518115	455097	337480	839033	705249	771269	941580	734767	1522967	1547179
347	1.671	544.338	LPC 20:4	[M+H]+		0.839	TRUE	5.86	544.34	C28H50NO7P	LPC	GOMVPVRDBLLHQC-UHFFFAOYSA-N	O=C(OCC(O)COP(=O)([O-])OCC[N+](C)(C)C)CCCCCCC=CCC=CCC=CCC=CCC	410	TRUE	TRUE	TRUE		FALSE	FALSE	null	null	100	99.9	85.1	90.4	100	11.17	pos-s-51	544.33276:919 545.33611:815 546.33947:785	59.05728:10 60.08075:15 86.09295:10 184.06725:118 526.31525:10 544.31116:10 544.34058:10	9824	9577	10073	7161	7755	8775	5767	9638	6582	2202	6781	7315	4521	5124	2375	6216	12614	17085
348	8.385	545.458	DG 29:2	[M+Na]+	found in higher mz's MsMs_906	0.857	TRUE	8.71	545.418	C32H58O5	DG	LURQOQVKWHQLNY-UHFFFAOYSA-N	O=C(OCC(OC(=O)CCCCCCCCCC=CCC=CCCCCCC)CO)CCCCCCC	420	TRUE	TRUE	TRUE		FALSE	FALSE	null	null	100	100	72.7	75	100	37.25	pos-s-20	545.44714:1627 546.45049:1013 547.45385:7929	81.07224:16 85.0623:16 105.06493:16 135.11069:16 545.3349:25 545.44958:58 545.48895:33	57983	56495	55897	43807	43478	44254	16112	16128	24068	183509	10376	15292	7976	9344	62402	4805	23378	19411
332	1.853	531.271	Unknown	[M+H]+		1	TRUE	null	null	null	null	null	null	999	FALSE	FALSE	FALSE		FALSE	FALSE	null	null	null	null	null	null	null	79.48	pos-s-37	531.2641:8076 532.26745:4263 533.27081:6724	96.09126:21 103.04944:49 117.06447:74 119.07718:129 119.08331:1370 129.05032:49 133.06639:136 156.08633:21 235.14284:49 249.1981:21 295.29041:21 531.17114:25	61763	62428	56593	45418	50231	44299	23831	40760	39447	34144	21851	43104	47120	41851	62475	51081	126983	128911
333	3.604	533.486	Unknown	[M+H]+		1	TRUE	null	null	null	null	null	null	999	FALSE	FALSE	FALSE		FALSE	FALSE	null	null	null	null	null	null	null	12.45	pos-qc-3	533.48889:1979 534.49224:1403 535.4956:572	57.06845:49 59.05939:324 67.05159:25 67.05389:25 69.0682:49 85.09724:25 125.09261:21 427.36832:21 533.47949:49	10934	11259	10057	8479	8348	8557	10144	8588	14373	11314	11403	14635	6440	11195	8614	8367	11041	10245
334	3.95	533.495	Unknown	[M+H]+	similar chromatogram in higher mz_713; similar chromatogram in higher mz_339; similar chromatogram in higher mz_460; similar chromatogram in higher mz_368	0.804	TRUE	null	null	null	null	null	null	999	FALSE	FALSE	FALSE		FALSE	FALSE	null	null	null	null	null	null	null	7.35	pos-qc-5	533.49536:1425 534.49871:854 535.50207:10523	59.05516:24 59.05947:391 67.04938:25 79.05087:25 81.07487:25 91.0517:21 135.11717:21 237.14847:21 279.26859:74 335.20746:21 516.84521:25	8747	8035	8374	5856	6555	6107	7127	7869	13255	8999	6878	5064	4916	7862	5401	5209	6331	6156
335	7.402	533.524	Unknown	[M+H]+		0.804	TRUE	null	null	null	null	null	null	999	FALSE	FALSE	FALSE		FALSE	FALSE	null	null	null	null	null	null	null	6.42	pos-qc-4	533.52112:1046 534.52447:697 535.52783:364	55.05647:21 59.05725:211 71.08277:21 83.08347:25 103.85873:21 107.08102:25 135.11548:25 174.09369:21 398.19867:21	14862	14005	15401	10595	10793	10124	13435	14265	14999	23088	13100	7961	7461	10019	12169	4593	9527	11148
349	1.744	546.394	Cer 34:8;2O|Cer 12:2;2O/22:6	[M+Na]+		1	TRUE	7.45	546.392	C34H53NO3	Cer_NS	LNAQAKSJPBTEHS-UHFFFAOYSA-N	O=C(NC(CO)C(O)C=CCCC=CCCC)CCC=CCC=CCC=CCC=CCC=CCC=CCC	410	TRUE	TRUE	TRUE		FALSE	FALSE	null	null	100	99.8	18	73.8	100	88.21	pos-s-23	546.39777:9449 547.40112:4094 548.40448:1605	71.08374:74 89.06062:98 107.08518:21 121.06058:98 133.05978:24 133.08408:272 133.0954:24 147.07396:25 147.08417:49 163.12035:25 163.15082:25 165.08696:49 177.11722:25 184.07359:49 191.09607:25 221.13239:25 247.19975:123 291.21994:24 291.22714:135 300.92136:21 317.26694:25 511.86523:21 529.36914:73 546.38306:151	68940	69800	64915	50634	55859	52821	51347	59836	59635	54524	53963	42947	46316	48656	49136	47566	43990	45747
350	4.179	546.524	Cer 36:2;2O|Cer 18:2;2O/18:0	[M+H-H2O]+	adduct linked to 401_[M+H]+	1	TRUE	9.95	546.524	C36H69NO3	Cer_NS	WNPWDGNHTKGEDS-UHFFFAOYSA-N	O=C(NC(CO)C(O)C=CCCC=CCCCCCCCCC)CCCCCCCCCCCCCCCCC	410	TRUE	TRUE	TRUE		FALSE	FALSE	null	null	100	99.8	87.7	94.3	100	37.48	pos-s-53	546.5177:3966 547.52105:2167 548.52441:2679	80.04813:21 96.08411:21 178.16006:21 250.24794:98 261.44077:25 262.24915:433 265.33279:21 280.26443:98 515.53766:21 528.51593:49 546.50311:49	20614	17065	17932	15462	16800	15274	11754	15474	26830	17517	26774	13464	11300	16254	10752	20877	13318	21476
338	4.314	535.505	Unknown	[M+H]+		1	TRUE	null	null	null	null	null	null	999	FALSE	FALSE	FALSE		FALSE	FALSE	null	null	null	null	null	null	null	14.22	pos-qc-4	535.49982:2431 536.50317:1262 537.50653:9971	55.04916:25 67.05045:21 71.08748:98 103.04799:21 112.1092:21 121.10394:25 145.06094:25 145.06264:25 191.17755:21 218.06303:21 257.25018:25 257.25467:25 268.26352:21 279.26141:49 281.0488:74 306.1235:21 326.95508:25 401.12448:21 413.82565:25 451.14764:21 535.1795:25 535.52368:49	14926	15540	17383	15546	18063	12705	16975	18951	20985	15944	20962	12770	11015	12520	11791	14453	9763	17034
339	3.954	535.507	Unknown	[M+H]+		1	TRUE	null	null	null	null	null	null	999	FALSE	FALSE	FALSE		FALSE	FALSE	null	null	null	null	null	null	null	36.57	pos-qc-3	535.50629:6966 536.50964:3763 537.513:1340	57.03139:74 57.06742:74 59.05834:49 71.08396:98 73.0483:21 85.09729:49 133.05994:25 147.06216:25 155.17953:21 200.20097:21 253.1144:21 265.24512:25 307.13342:21 396.1123:21 441.8342:21 535.49445:185	35551	32330	33725	25997	26500	24430	33028	32357	57741	32424	22619	25424	21067	34527	19391	17066	27467	20036
351	8.346	547.469	DG 29:1	[M+Na]+	found in higher mz's MsMs_888; found in higher mz's MsMs_906	0.982	TRUE	8.99	547.433	C32H60O5	DG	FTQGBVUFCDQLFK-UHFFFAOYSA-N	O=C(OCC(OC(=O)CCCCCCCCCC=CCCCCCCCCC)CO)CCCCCCC	420	TRUE	TRUE	TRUE		FALSE	FALSE	null	null	100	100	60.5	75	100	120.49	pos-s-37	547.46057:5290 548.46392:3126 549.46728:2323	69.0683:49 79.05586:25 83.08098:25 93.06725:49 95.08432:74 97.10227:25 109.10023:49 121.0948:49 121.10715:49 135.10413:25 137.13095:49 149.12172:25 153.12552:21 215.17381:21 234.06407:21 271.13742:21 301.49362:21 547.44238:281 547.45221:309	175558	189891	308715	157176	143483	131539	74769	66451	121246	1251061	50063	61145	33261	23901	255492	41161	105636	74229
341	9.862	537.518	Unknown	[M+H]+		0.911	TRUE	null	null	null	null	null	null	999	FALSE	FALSE	FALSE		FALSE	FALSE	null	null	null	null	null	null	null	28	pos-qc-3	537.52502:7540 538.52837:4785 539.53173:0	57.03253:25 57.0675:49 69.06717:49 71.08407:74 81.06609:21 88.97886:25 109.1003:49 147.06238:74 152.06476:21 193.01385:21 276.10034:21 281.04453:204 282.04996:123 283.043:49 310.91797:21 332.94302:21 400.07184:21 416.03296:49 435.16449:21 464.2644:21 537.52014:122	77354	73000	44395	47071	50898	45173	74562	41393	95403	95729	66909	36001	48294	53936	45880	49333	69028	22915
342	5.506	537.521	Unknown	[M+H]+	found in higher mz's MsMs_374; similar chromatogram in higher mz_374	1	TRUE	null	null	null	null	null	null	999	FALSE	FALSE	FALSE		FALSE	FALSE	null	null	null	null	null	null	null	24.12	pos-qc-3	537.51898:5976 538.52233:3049 539.52569:1048	57.03254:15 57.06858:47 71.08645:35 73.04483:15 85.1039:33 107.04633:15 108.05338:10 123.1138:10 145.05952:10 147.06241:69 148.06131:20 164.07378:15 207.02716:10 221.08888:10 223.06296:10 248.98375:15 266.01169:10 281.04459:34 282.04999:74 282.27628:15 283.05484:10 297.27402:10 326.96069:25 327.96118:20 328.97595:10 342.01187:10 416.02444:25 504.10071:20 519.2381:10 537.5235:57	36314	36972	31311	24586	29416	26373	19193	21856	25431	43852	21564	26077	17641	35237	27673	25259	28446	29185
343	4.315	537.522	Unknown	[M+H]+		0.929	TRUE	null	null	null	null	null	null	999	FALSE	FALSE	FALSE		FALSE	FALSE	null	null	null	null	null	null	null	57.05	pos-qc-4	537.52142:11983 538.52477:4738 539.52813:1790	57.03875:49 85.09982:25 112.11808:21 133.06471:25 147.06038:74 207.0247:25 221.08217:25 254.22733:25 265.00281:25 281.04871:98 281.29578:131 282.2757:367 295.04929:21 299.29953:158 327.95291:25 370.95068:21 495.21658:21 521.1062:25 537.5127:98	75762	83681	76035	58981	63607	63708	87579	74417	102995	97736	57311	69559	50595	78016	61607	47961	80899	60297
356	1.736	548.334	LPC 20:2	[M+H]+		1	TRUE	6.57	548.371	C28H54NO7P	LPC	YYQVCMMXPIJVHY-UHFFFAOYSA-N	O=C(OCC(O)COP(=O)([O-])OCC[N+](C)(C)C)CCCCCCCCCC=CCC=CCCCCC	410	TRUE	TRUE	TRUE		FALSE	FALSE	null	null	100	99.9	69.9	77.2	100	40.67	pos-s-02	548.33649:4505 549.33984:1930 550.3432:713	74.0978:21 86.09428:74 116.0161:21 122.07098:25 124.99687:98 158.02425:21 183.52754:49 184.06975:536 244.87959:21 530.25964:21 548.32562:127	49837	50309	39465	36914	39950	52386	19371	26667	16115	34976	28535	63455	56878	34324	121368	93773	6758	9856
358	4.597	548.537	Cer 36:1;2O|Cer 18:1;2O/18:0	[M+H-H2O]+	adduct linked to 409_[M+H]+; found in higher mz's MsMs_409; found in higher mz's MsMs_410; similar chromatogram in higher mz_359; found in higher mz's MsMs_359	1	TRUE	10.71	548.54	C36H71NO3	Cer_NS	VODZWWMEJITOND-UHFFFAOYSA-N	O=C(NC(CO)C(O)C=CCCCCCCCCCCCCC)CCCCCCCCCCCCCCCCC	410	TRUE	TRUE	TRUE		FALSE	FALSE	null	null	100	99.8	93.6	96.4	100	535.25	pos-s-08	548.5387:44975 549.54205:18848 550.54541:4967	56.04785:49 69.06805:49 71.08496:25 82.06313:98 91.05808:25 95.07988:49 109.09837:49 133.06277:21 184.07118:98 247.23859:25 252.25259:73 252.26596:550 264.26703:4339 265.24426:49 282.27493:531 284.27301:49 284.29431:49 497.85422:21 530.52942:160 548.52429:519	317822	294345	299900	249506	262182	244889	146706	267836	389337	329498	442592	215783	186770	297778	256300	488661	199622	381883
346	1.145	542.266	Unknown	[M+H]+		0.982	TRUE	null	null	null	null	null	null	999	FALSE	FALSE	FALSE		FALSE	FALSE	null	null	null	null	null	null	null	24.78	pos-s-16	542.26703:5552 543.27038:16171 544.27374:7153	59.05993:410 119.08101:25	27260	27998	27889	21291	25148	24120	35295	44539	53359	42872	14494	20696	16687	16682	45101	22190	44349	43717
363	4.481	549.487	DG 29:0	[M+Na]+		1	TRUE	9.52	549.449	C32H62O5	DG	BSLZABYWFGRAPY-UHFFFAOYSA-N	O=C(OCC(OC(=O)CCCCCCC)CO)CCCCCCCCCCCCCCCCCCCC	420	TRUE	TRUE	TRUE		FALSE	FALSE	null	null	100	99.9	56	75	100	18.51	pos-s-26	549.47437:1771 550.47772:1031 551.48108:628	86.09755:21 251.23659:21 531.40485:21 549.47034:98	30830	29693	33852	28464	22867	21189	20386	20771	33511	51359	11886	32274	22081	23402	28926	21513	25681	25323
366	5.154	551.327	DG 30:6	[M+Na]+	found in higher mz's MsMs_625; found in higher mz's MsMs_605; found in higher mz's MsMs_509; found in higher mz's MsMs_604	0.804	TRUE	7.7	551.371	C33H52O5	DG	PWMYYBPVKIRNSF-UHFFFAOYSA-N	O=C(OCC(OC(=O)CCC=CCC=CCC=CCC=CCC=CCC=CCC)CO)CCCCCCC	420	TRUE	TRUE	TRUE		FALSE	FALSE	null	null	89.1	100	11.1	75	100	5.48	pos-s-44	551.3241:849 552.32745:8308 553.33081:4110	81.06867:21 123.09821:25 308.98071:21 327.06427:25 361.1409:21 383.12753:49 413.30624:21 439.18344:25 495.26971:98 551.30658:49 551.49115:74	10011	10300	9262	7565	8053	8401	8782	11125	10138	9443	9361	8265	9047	8801	8138	8036	5503	5297
367	8.095	551.499	w/o MS2:VAE 18:1	[M+H]+		0.804	TRUE	13.46	551.482	C38H62O2	VAE	FXKDHZXYYBPLHI-UHFFFAOYSA-N	O=C(OCC=C(C=CC=C(C=CC1=C(C)CCCC1(C)C)C)C)CCCCCCCC=CCCCCCCCC	530	TRUE	TRUE	FALSE		FALSE	FALSE	null	null	95.7	99.9	null	null	null	21.02	pos-s-04	551.49872:47773 552.50207:8496 553.50543:3303	55.0574:25 57.06941:315 59.06037:25 69.06925:49 71.07908:24 71.085:260 73.04695:21 81.06834:98 81.07844:49 83.08202:122 85.09842:122 85.11137:24 95.08407:193 99.11042:49 109.09262:24 109.09555:144 113.1321:74 123.11339:74 137.12241:25 137.12898:74 208.02919:25 221.2155:49 239.23795:222 501.86166:25 551.49725:2038	76004	97676	82618	77485	71263	61196	41846	17363	71505	469050	21636	22864	23251	19728	158149	19981	52277	46872
372	4.575	552.478	Cer 34:5;2O|Cer 12:2;2O/22:3	[M+Na]+	similar chromatogram in higher mz_806	0.911	TRUE	8.33	552.439	C34H59NO3	Cer_NS	RTNLTCFDXDGBHY-UHFFFAOYSA-N	O=C(NC(CO)C(O)C=CCCC=CCCC)CCCCCCCCC=CCC=CCC=CCCCCC	410	TRUE	TRUE	TRUE		FALSE	FALSE	null	null	96.1	99.9	2.7	73.8	100	8.48	pos-s-49	552.46387:692 553.46722:917 554.47058:312	69.07555:21 75.04218:49 103.05691:25 105.06956:143 107.0494:234 115.0527:49 119.04385:74 119.08519:49 121.06107:148 128.05786:25 129.0714:25 130.15616:248 131.0462:49 133.06026:308 135.07501:49 143.08221:25 145.05792:49 145.06468:245 147.07951:192 157.06297:25 157.10342:25 159.0813:74 163.07237:397 164.07921:25 165.09096:98 171.07253:74 173.14174:21 177.08957:98 181.06114:25 189.09007:74 193.0821…	6949	7064	7330	5899	5828	5839	6425	8284	10842	7532	6635	8342	6954	7557	6916	7250	7396	5477
375	1.398	556.438	CAR 28:6	[M+H]+	ion correlated with 225; ion correlated with 270; ion correlated with 308	0.857	TRUE	7.52	556.436	C35H57NO4	CAR	KJDAZRYTTRAXFR-UHFFFAOYSA-N	O=C([O-])CC(OC(=O)CCCCCCCCC=CCC=CCC=CCC=CCC=CCC=CCC)C[N+](C)(C)C	410	TRUE	TRUE	TRUE		FALSE	FALSE	null	null	100	99.8	59.9	87.9	100	15.82	pos-s-58	556.44006:2272 557.44341:986 558.44677:392	71.08905:21 85.10013:25 126.93715:21 133.07591:25 556.41638:25	13721	13904	13067	10269	10720	9519	661	4847	4257	3611	4140	10599	12544	16295	12622	6378	7373	5260
352	3.336	547.47	Unknown	[M+H]+		1	TRUE	null	null	null	null	null	null	999	FALSE	FALSE	FALSE		FALSE	FALSE	null	null	null	null	null	null	100	13.95	pos-s-46	547.4635:1743 548.46685:1061 549.47021:470	67.05403:25 79.04842:25 85.10646:21 147.1201:21 203.18434:21 529.44214:21 547.45483:73 547.47784:98	17101	17270	16248	11923	12880	12563	12104	15240	25432	16206	17106	14958	11857	17968	10612	11972	11508	12213
353	8.686	547.47	Unknown	[M+H]+	ion correlated with 364; found in higher mz's MsMs_907; similar chromatogram in higher mz_935; found in higher mz's MsMs_954	1	TRUE	null	null	null	null	null	null	999	FALSE	FALSE	FALSE		FALSE	FALSE	null	null	null	null	null	null	100	1241.89	pos-qc-4	547.46619:283536 548.46954:120851 549.4729:294553	53.03963:49 55.05433:1021 57.0345:74 57.07053:533 67.05385:745 69.06816:714 71.04721:74 71.08389:279 79.05447:184 81.06967:1225 83.08595:692 85.10109:190 87.08799:21 91.05021:98 93.07114:317 95.08415:1116 97.10072:594 99.07978:98 105.06337:24 105.072:144 107.08527:391 109.09858:600 111.07592:49 111.08183:144 111.12029:180 113.09787:74 116.6457:21 119.08321:123 121.09923:712 123.11661:606 125.0925…	2150174	1902175	1912895	1724471	1876865	1609294	583103	352831	974973	5781520	316085	611784	163896	238836	2154362	301937	921378	1006625
354	9.007	547.472	Unknown	[M+H]+		0.982	TRUE	null	null	null	null	null	null	999	FALSE	FALSE	FALSE		FALSE	FALSE	null	null	null	null	null	null	100	151.71	pos-s-53	547.46283:5518 548.46618:3402 549.46954:345619	79.05187:49 81.07588:74 85.09966:49 95.07986:49 97.10329:25 109.09978:74 123.11782:21 137.13196:21 161.12929:21 219.20314:49 305.12085:21 489.22049:21 547.46472:441	266032	274526	218981	214585	199226	206102	83202	74531	136588	645962	60581	78309	32251	43246	326732	49924	114161	129622
355	3.823	547.506	Unknown	[M+H]+		0.982	TRUE	null	null	null	null	null	null	999	FALSE	FALSE	FALSE		FALSE	FALSE	null	null	null	null	null	null	null	32.13	pos-qc-3	547.50629:5156 548.50964:3489 549.513:919	57.03143:25 57.06746:49 71.08283:25 71.08638:74 85.10123:74 103.05949:21 109.10023:25 135.11392:21 141.1615:25 193.00786:25 530.88391:21 547.49829:98	29247	31557	26117	22578	24355	21091	28249	30054	35873	28768	29678	22821	16027	27381	21590	23310	25399	20916
378	3.944	556.53	MG 31:1	[M+NH4]+		0.929	TRUE	11.05	556.53	C34H66O4	MG	JOXOURJIGGERKU-UHFFFAOYSA-N	O=C(OCC(O)CO)CCCCCCCCCCCCCCCCCCC=CCCCCCCCCCC	410	TRUE	TRUE	TRUE		FALSE	FALSE	null	null	100	99.7	42.9	56.6	100	11.98	pos-s-43	556.53235:767 557.5357:604 558.53906:386	254.08244:21 256.25903:49 285.23813:49 411.14148:21 521.44653:74 556.51892:122	9249	9104	9002	6963	7868	7291	5870	7118	7441	7251	4752	7005	6641	7678	7038	6799	10746	11470
376	4.421	556.51	DG O-31:1|DG O-17:0_14:1	[M+NH4]+	adduct linked to 481_[M+Na]+	0.929	TRUE	11.7	556.53	C34H66O4	EtherDG	QKCYOJLQMYOTSM-UHFFFAOYSA-N	O=C(OC(CO)COCCCCCCCCCCCCCCCCC)CCCCCCCC=CCCCC	410	TRUE	TRUE	TRUE		FALSE	FALSE	null	null	100	99.7	19.9	74.2	100	32.01	pos-s-02	556.50934:2931 557.51269:1359 558.51605:1216	103.03941:21 114.06552:25 133.08253:25 225.06435:21 274.24237:25 283.25272:220 299.26807:25 300.26178:122 318.27225:25 521.44598:21 556.50519:229	22712	22311	20291	16565	18335	18217	15585	19777	21084	18259	13637	26956	24429	24246	22306	20193	43384	41721
379	3.695	557.489	w/o MS2:NAGly 8:0;O(FA 22:0)	[M+H]+		0.964	TRUE	8.52	557.489	C32H61NO5	NAGly	YKWAXHOLBCTDBU-UHFFFAOYSA-N	O=C(O)CNC(=O)CCCC(OC(=O)CCCCCCCCCCCCCCCCCCCCC)CCC	530	TRUE	TRUE	FALSE		FALSE	FALSE	null	null	100	99.9	null	null	null	13.04	pos-s-52	557.4892:3232 558.49255:1558 559.49591:4038	69.06584:25 99.07825:21 119.0845:25 131.08559:21 245.22333:21 279.2482:25 279.26227:147 293.0986:21 397.13556:21 557.21997:25 557.23328:74 557.47839:49	3752	5567	3948	4027	4016	2743	4695	3399	5753	5146	4158	3435	3187	3554	3805	3908	3836	4122
359	4.594	548.613	Unknown	[M+H]+		0.875	TRUE	null	null	null	null	null	null	999	FALSE	FALSE	FALSE		FALSE	FALSE	null	null	null	null	null	null	null	56.48	pos-qc-4	548.61951:1033 549.62286:1468 550.62622:1258	55.05228:25 70.0607:21 82.06586:123 88.07034:21 109.09572:25 123.10889:25 249.25574:21 252.26227:358 256.23163:21 263.46545:74 264.26782:3932 272.05768:21 282.26874:471 284.29044:131 483.54169:21 518.51166:74 530.49884:24 530.51825:122 548.3421:25 548.53931:354	6234	6174	7387	5120	5666	6197	4126	4898	10627	8431	7299	7283	6566	6296	6909	3635	5113	4497
360	3.643	549.484	Unknown	[M+H]+	found in higher mz's MsMs_757; similar chromatogram in higher mz_700	1	TRUE	null	null	null	null	null	null	999	FALSE	FALSE	FALSE		FALSE	FALSE	null	null	null	null	null	null	100	109.73	pos-s-14	549.4801:15627 550.48345:6084 551.48681:1692	55.05388:74 57.07114:98 67.04992:25 67.05222:49 71.0834:49 81.0679:132 83.08159:49 91.05772:25 93.06384:49 95.08225:98 97.09742:49 107.08035:25 107.08617:49 109.09949:98 121.1002:74 127.10899:21 135.1115:74 139.10916:21 177.16321:49 221.21921:25 237.21239:49 239.23314:49 547.79596:21 549.48541:654	102513	114211	102027	82473	85317	78622	85652	111523	191975	98119	93559	84005	66285	122350	66111	62135	78785	73959
361	9.321	549.485	Unknown	[M+H]+	found in higher mz's MsMs_913; found in higher mz's MsMs_908	0.982	TRUE	null	null	null	null	null	null	999	FALSE	FALSE	FALSE		FALSE	FALSE	null	null	null	null	null	null	100	1254.33	pos-s-25	549.479:173789 550.48235:75423 551.48571:1076791	55.05396:308 57.0691:979 67.05459:291 69.06891:818 71.08465:422 79.05028:153 81.06165:49 81.06796:797 83.08549:376 85.0618:74 85.09933:269 93.06389:73 93.06796:221 95.08366:836 97.10023:446 99.08208:49 107.07748:24 107.0833:192 109.09953:606 111.11385:281 113.09137:49 113.13465:25 121.09868:350 123.11294:298 125.13125:74 133.10295:25 135.11313:559 137.13016:217 139.1075:49 149.13458:142 151.14806…	2023516	2141326	2126938	1687894	1623997	1747776	847132	534205	1276106	4192318	591911	736792	281389	363690	2552832	437679	1112074	1450191
362	7.035	549.487	Unknown	[M+H]+		0.804	TRUE	null	null	null	null	null	null	999	FALSE	FALSE	FALSE		FALSE	FALSE	null	null	null	null	null	null	100	16.82	pos-s-40	549.47845:8230 550.4818:3142 551.48516:2030	55.05877:25 67.05301:25 69.06848:74 71.08658:74 81.08014:25 85.09887:49 95.08592:129 97.10252:49 107.0828:49 111.1237:49 121.09972:74 147.07793:21 165.16145:25 549.47113:247 549.49084:224	94842	96994	81602	56487	53261	46008	19198	8612	31764	272937	21364	24959	14612	26615	107519	10320	26472	27298
381	3.5	558.437	MG 32:7	[M+NH4]+		1	TRUE	8.71	558.452	C35H56O4	MG	BRAGIRXAOHTVBG-UHFFFAOYSA-N	O=C(OCC(O)CO)CCCCCCCCCC=CCC=CCC=CCC=CCC=CCC=CCC=CCC	410	TRUE	TRUE	TRUE		FALSE	FALSE	null	null	94.1	99.9	15.7	26	100	137.38	pos-s-04	558.43097:2916 559.43432:2067 560.43768:1029	81.06963:21 247.12883:21 256.25613:310 398.32706:25 523.48236:21 556.70007:25 558.4231:250	85273	81909	81226	70583	62429	64134	10435	13415	16913	14685	10640	31399	22097	18768	27252	18318	53631	64392
364	8.652	549.488	Unknown	[M+H]+	ion correlated with 353; found in higher mz's MsMs_907; found in higher mz's MsMs_954	0.857	TRUE	null	null	null	null	null	null	999	FALSE	FALSE	FALSE		FALSE	FALSE	null	null	null	null	null	null	100	1013.86	pos-s-46	549.48364:424037 550.48699:168023 551.49035:34090	55.05553:518 56.05964:74 57.07069:1341 67.05286:743 69.06949:722 70.87243:49 71.08405:692 77.03399:25 79.05213:134 81.06857:783 82.07233:49 83.08355:688 84.08938:49 85.09866:617 91.05171:25 93.06995:267 94.79718:74 95.08569:1216 97.06355:98 97.0995:652 99.11766:98 107.08107:354 108.77067:49 109.09874:729 111.07903:98 111.11453:365 113.09206:74 121.09939:781 123.11365:532 125.13039:74 127.11288:74…	2042294	3207446	2846406	1555230	2822256	1193162	714372	456834	1280574	5708244	218900	690609	222905	323616	2111316	381768	659489	1387744
365	8.99	549.49	Unknown	[M+H]+	found in higher mz's MsMs_892; found in higher mz's MsMs_899; found in higher mz's MsMs_909	1	TRUE	null	null	null	null	null	null	999	FALSE	FALSE	FALSE		FALSE	FALSE	null	null	null	null	null	null	100	11709	pos-s-45	549.48413:1899854 550.48748:641750 551.49084:371426	53.00003:49 53.03886:74 55.05458:2611 56.90023:98 57.06973:6967 57.39564:74 65.03791:74 66.84972:49 67.05296:3362 67.9881:49 68.86216:49 69.06959:3924 69.70196:49 71.08533:3904 73.06409:74 77.03163:24 77.03656:193 79.0485:73 79.05349:881 81.06364:70 81.06995:6078 83.08366:4358 85.06642:368 85.10007:2265 87.0791:49 91.0505:74 93.06873:1194 95.08444:7482 95.77946:49 96.80257:49 97.0623:122 97.09963…	24145302	26486812	24700810	20854490	14695706	14790769	6230624	3354309	10618297	51795108	4247506	6483010	1948592	2664607	26446876	3983406	10841398	14319234
387	8.894	561.476	DG 30:1	[M+Na]+	found in higher mz's MsMs_927; found in higher mz's MsMs_926	1	TRUE	9.25	561.449	C33H62O5	DG	JTRCZCRPVKKEJS-UHFFFAOYSA-N	O=C(OCC(OC(=O)CCCCCCCCCCCC=CCCCCCCCC)CO)CCCCCCC	420	TRUE	TRUE	TRUE		FALSE	FALSE	null	null	100	100	51.7	75	100	33.22	pos-s-46	561.47113:6703 562.47448:2586 563.47784:5700	67.05737:25 69.06823:49 81.06341:25 81.06847:148 83.08215:49 95.08008:49 95.08145:98 107.08237:25 107.09399:49 111.1129:49 121.09922:49 123.11659:49 131.05214:21 133.10025:25 135.11693:74 147.11984:21 149.1317:49 177.15623:21 233.22269:25 241.93245:21 527.9054:21 552.49548:25 561.47369:508	83970	69178	61868	61737	50714	51904	31842	28148	44883	151355	20086	26843	14483	20273	63366	16451	41848	39191
393	1.553	562.386	w/o MS2:PE O-8:0_16:2	[M+H]+		0.946	TRUE	7.49	562.387	C29H56NO7P	EtherPE	ZDSQCAZADMZFQK-UHFFFAOYSA-N	O=C(OC(COCCCCCCCC)COP(=O)(O)OCCN)CCCCCCCC=CCC=CCCC	530	TRUE	TRUE	FALSE		FALSE	FALSE	null	null	100	99.8	null	null	null	8.21	pos-s-09	562.38623:1031 563.38958:437 564.39294:184	89.49165:10 123.07921:10 133.07921:12 159.07901:12 247.20374:10 256.2605:25 295.6181:10 419.23788:10 545.34198:12 562.31244:12	6688	8487	6198	5104	5789	6203	4616	4048	6033	4323	5494	5719	3906	4889	4660	6627	6020	5104
368	3.953	551.502	Unknown	[M+H]+	similar chromatogram in higher mz_810	1	TRUE	null	null	null	null	null	null	999	FALSE	FALSE	FALSE		FALSE	FALSE	null	null	null	null	null	null	null	95.57	pos-s-09	551.50195:32461 552.5053:10381 553.50866:3205	57.06848:351 59.06265:49 67.05506:74 71.08159:122 81.07101:98 83.08218:123 85.09857:122 89.40147:21 95.08286:274 97.10079:74 109.09865:122 123.11512:122 127.14603:25 137.13245:74 141.15135:25 239.20343:24 239.22948:141 501.83994:21 551.49091:1102	111573	104194	107916	82153	80373	77309	100498	89255	128297	115219	110317	85304	52508	83257	70515	82402	83736	86421
369	9.304	551.503	Unknown	[M+H]+	found in higher mz's MsMs_913; found in higher mz's MsMs_908	1	TRUE	null	null	null	null	null	null	999	FALSE	FALSE	FALSE		FALSE	FALSE	null	null	null	null	null	null	null	8195.08	pos-s-04	551.50262:5324720 552.50597:1539604 553.50933:273500	53.0366:74 55.0502:393 55.05333:2032 57.06951:32601 57.42625:74 57.63168:49 59.04645:49 65.03769:73 66.85181:49 67.05389:5291 67.53276:49 69.06821:3626 70.8735:122 71.08512:24632 71.48439:49 72.99551:49 77.03265:25 79.05202:264 80.82607:74 81.06847:9034 82.0735:74 82.83549:49 83.08472:5270 84.84373:143 85.06232:122 85.08562:67 85.09985:10159 85.85623:49 85.94987:49 87.3541:49 91.26733:21 93.0685:…	20025730	17795102	20503222	16230658	13812704	15312973	7070468	3734786	11862292	40474152	5007627	6379074	2437925	2806605	23679230	3493306	9414644	12811901
370	9.632	551.505	Unknown	[M+H]+	found in higher mz's MsMs_916	1	TRUE	null	null	null	null	null	null	999	FALSE	FALSE	FALSE		FALSE	FALSE	null	null	null	null	null	null	null	1689.34	pos-s-04	551.50507:1687342 552.50842:528948 553.51178:87102	53.03958:49 55.05531:612 56.90204:98 57.07047:9405 57.44105:49 67.05492:1582 69.07159:1130 70.87337:49 71.08618:6822 71.41785:49 77.0399:25 79.05314:185 80.82467:25 81.0696:2749 83.08586:2656 84.84618:98 85.10101:3378 93.06835:131 95.08543:4615 97.10478:943 99.08109:166 99.11741:379 107.09098:25 109.10142:3600 111.11723:424 113.12912:217 116.09156:21 121.09604:74 123.11961:1520 125.13327:319 127.…	3984626	3610444	3642242	3099320	2995467	2876954	1019247	698824	1927568	10480217	945001	903297	416330	476939	5306280	670207	1734016	2420661
371	4.9	551.506	Unknown	[M+H]+	similar chromatogram in higher mz_451; found in higher mz's MsMs_451; found in higher mz's MsMs_412	1	TRUE	null	null	null	null	null	null	999	FALSE	FALSE	FALSE		FALSE	FALSE	null	null	null	null	null	null	null	646.32	pos-s-19	551.50647:349021 552.50982:71828 553.51318:14045	55.05422:142 57.07043:1362 59.05817:49 67.05145:176 69.06807:283 71.08616:1051 77.03497:25 81.06329:24 81.0696:830 83.08331:378 85.09972:769 95.08547:886 97.10206:242 99.11606:158 109.09856:736 111.1114:122 113.13219:49 123.11506:311 125.13025:74 127.72417:21 137.13078:138 151.14357:98 165.15913:74 221.22008:25 239.23624:626 536.91211:21 549.78326:74 551.49554:9503	791913	766630	650051	546446	575739	518759	364747	557546	523408	584784	487910	544459	474783	530012	511390	459924	1447922	1368847
396	9.523	563.508	DG 30:0	[M+Na]+	found in higher mz's MsMs_934	0.875	TRUE	10.15	563.465	C33H64O5	DG	CSPQFUGHYJVYJM-UHFFFAOYSA-N	O=C(OCC(OC(=O)CCCCCCC)CO)CCCCCCCCCCCCCCCCCCCCC	420	TRUE	TRUE	TRUE		FALSE	FALSE	null	null	100	100	62.1	75	100	37.03	pos-s-40	563.4895:6683 564.49285:3390 565.49621:17720	57.06866:74 69.06844:74 71.08298:49 71.08535:98 81.07125:49 85.10011:74 97.09693:49 109.1019:74 119.06678:25 125.08985:21 149.1254:25 221.21631:21 237.20506:25 247.2399:25 489.45743:21 563.48962:604 563.54291:73	78714	79017	67225	53422	50084	52318	46794	49387	62004	118087	37540	42018	31465	36730	47264	27751	45216	40499
373	4.357	555.512	Unknown	[M+H]+		0.929	FALSE	null	null	null	null	null	null	999	FALSE	FALSE	FALSE		FALSE	FALSE	null	null	null	null	null	null	null	11.03	pos-s-13	555.51227:1898 556.51562:9005 557.51898:4342		7588	7237	6517	3368	4806	5893	5411	5857	5573	6267	4704	8670	5750	2379	7490	7697	11462	10051
401	4.18	564.535	w/o MS2:Cer 12:0;2O/24:1;O	[M+H]+	adduct linked to 350_[M+H-H2O]+	0.821	FALSE	10.04	564.535	C36H71NO4	Cer_HDS	CFWCQANYVJQJOF-UHFFFAOYSA-N	O=C(NC(CO)C(O)CCCCCCCCC)C(O)CCCCCCCCCCC=CCCCCCCCCCC	530	TRUE	TRUE	FALSE		FALSE	FALSE	null	null	100	99.8	null	null	null	9.54	pos-s-03	564.53503:1782 565.53838:1333 566.54174:893		7572	8568	8209	5980	6283	5122	4300	7137	9332	6285	9195	4755	5336	5799	5070	9156	5188	7159
403	3.642	565.479	SM 24:0;2O	[M+H]+		1	TRUE	7.36	565.434	C29H61N2O6P	SM	HEKKGMYENXEIAY-UHFFFAOYSA-N	O=C(NC(COP(=O)([O-])OCC[N+](C)(C)C)C(O)CCCCCCCCC)CCCCCCCCCCC	420	TRUE	TRUE	TRUE		FALSE	FALSE	null	null	79.9	99.9	16.1	74.1	100	7.33	pos-s-35	565.48053:670 566.48388:545 567.48724:168	57.06853:25 69.06597:12 95.08572:12 108.05916:10 119.07885:10 133.03256:12 147.08275:12 160.08095:10 184.07765:12 202.07394:10 228.91243:10 283.05234:10 432.85199:10 451.36279:12 563.62915:10 565.45294:12	6975	7621	7128	5367	6267	5148	6398	7344	11326	7029	6481	5495	5525	7296	5258	4490	6046	5244
409	4.596	566.55	Cer 36:1;2O|Cer 18:1;2O/18:0	[M+H]+	adduct linked to 358_[M+H-H2O]+	1	TRUE	10.71	566.551	C36H71NO3	Cer_NS	VODZWWMEJITOND-UHFFFAOYSA-N	O=C(NC(CO)C(O)C=CCCCCCCCCCCCCC)CCCCCCCCCCCCCCCCC	410	TRUE	TRUE	TRUE		FALSE	FALSE	null	null	100	99.8	92.3	96.1	100	95.15	pos-s-41	566.55103:15014 567.55438:8303 568.55774:2080	79.05341:49 82.06474:74 95.08299:25 107.08403:49 121.10101:74 133.06491:49 235.13873:21 252.26689:433 264.26572:4026 282.27124:382 284.27405:49 284.28589:73 518.51501:74 530.51514:207 546.84814:25 548.53284:381 566.52069:49	59294	57559	54539	44265	44251	43282	30096	50250	69003	58430	74936	43815	33451	55784	47519	78242	38334	58516
377	4.293	556.53	Unknown	[M+H]+		1	TRUE	null	null	null	null	null	null	999	FALSE	FALSE	FALSE		FALSE	FALSE	null	null	null	null	null	null	100	48.61	pos-s-28	556.52411:3493 557.52746:1708 558.53082:1035	85.09727:25 99.04079:21 146.10414:25 212.22635:21 283.2464:24 283.26059:504 300.28696:144 318.29572:25 349.22299:21 494.48807:49 556.52368:474	29888	26690	29197	22949	24323	24230	16756	23105	26741	23890	19134	31716	27002	28966	33929	29119	51019	49586
411	5.639	568.565	Cer 35:0;4O	[M+H-H2O]+		1	TRUE	9.39	568.53	C35H71NO5	Cer_AP	IGEHVKQXRJULRD-UHFFFAOYSA-N	O=C(NC(CO)C(O)C(O)CCCCCCCCCCCCCCCC)C(O)CCCCCCCCCCCCC	420	TRUE	TRUE	TRUE		FALSE	FALSE	null	null	75.5	99.9	49.3	47.8	92.9	514.78	pos-qc-7	568.5647:21398 569.56805:10333 570.57141:1953	69.06804:12 70.06523:49 88.07415:25 102.0815:12 102.09:37 283.26019:277 284.29321:606 302.29849:61 311.28928:566 312.32751:320 328.31451:12 330.32373:25 330.33139:37 550.53741:25 566.81927:37 568.53113:101 568.56458:1440	160870	164942	156313	124099	130000	117281	117366	156495	149487	147777	119651	234352	227206	197732	247400	217950	469356	424972
412	4.905	569.518	w/o MS2:NAGly 8:0;O(FA 23:1)	[M+H]+	adduct linked to 451_[M+NH4]+	1	TRUE	8.52	569.489	C33H61NO5	NAGly	NUBRVVJRBKENBG-UHFFFAOYSA-N	O=C(O)CNC(=O)CCCC(OC(=O)CCCCCCCCCCC=CCCCCCCCCCC)CCC	530	TRUE	TRUE	FALSE		FALSE	FALSE	null	null	87.6	99.9	null	null	null	19.71	pos-s-19	569.51813:3593 570.52148:2223 571.52484:826	56.90199:21 59.05708:25 85.09971:21 95.08135:25 244.4364:21 313.25546:25 313.26294:49 509.23657:21 551.47235:49 551.5152:98 555.09332:21 569.42767:49	15103	14751	12194	10373	11248	9637	8344	9311	11015	13573	9155	9990	8422	9368	9770	8764	18224	16960
380	3.823	557.493	Unknown	[M+H]+	found in higher mz's MsMs_657	0.857	TRUE	null	null	null	null	null	null	999	FALSE	FALSE	FALSE		FALSE	FALSE	null	null	null	null	null	null	null	36.83	pos-s-03	557.49261:4692 558.49596:2684 559.49932:7192	57.31779:21 69.03083:49 77.0375:25 79.40668:21 88.97863:21 107.0809:49 121.10849:25 135.10881:25 173.12836:21 240.24194:21 277.22714:21 279.26361:137 539.51215:25 557.22675:98 557.2533:122 557.46198:49	22180	23126	18667	14808	15226	15312	21397	21688	39027	20631	30099	21158	14300	24132	15241	22333	14744	15755
413	8.475	571.468	DG 31:3	[M+Na]+	ion correlated with 902; found in higher mz's MsMs_937	0.804	TRUE	9	571.433	C34H60O5	DG	XOFBKODQOVCRGU-UHFFFAOYSA-N	O=C(OCC(OC(=O)CCCCCCCCC=CCC=CCC=CCCCCC)CO)CCCCCCCC	420	TRUE	TRUE	TRUE		FALSE	FALSE	null	null	100	100	52.3	75	100	20.65	pos-s-52	571.46356:3493 572.46691:1898 573.47027:18491	67.05035:25 67.05609:25 79.05185:25 93.06417:25 93.07094:49 97.93331:21 107.05012:74 119.08131:25 121.09884:98 131.08545:49 133.09981:25 137.13188:25 147.11592:25 172.08412:21 187.14485:21 218.08458:21 223.12416:25 237.20096:25 249.13463:21 312.12411:21 384.85172:21 419.95123:21 535.95483:21 571.44666:143 571.45337:331	42701	48667	44136	38175	35078	34514	12476	14565	16759	202899	12283	11108	6970	7663	53710	6419	16390	20103
382	1.149	559.268	Unknown	[M+H]+		0.893	TRUE	null	null	null	null	null	null	999	FALSE	FALSE	FALSE		FALSE	FALSE	null	null	null	null	null	null	null	11.27	pos-qc-3	559.26086:1971 560.26421:1877 561.26757:2985	59.0595:129 133.06497:10	14615	13850	12782	9828	9535	11141	15460	17651	21246	18752	7868	9449	8241	6063	18237	9592	20177	19353
383	3.848	559.504	Unknown	[M+H]+		0.911	TRUE	null	null	null	null	null	null	999	FALSE	FALSE	FALSE		FALSE	FALSE	null	null	null	null	null	null	null	49.72	pos-qc-6	559.50195:4000 560.5053:2592 561.50866:926	57.06794:98 71.0822:25 71.49451:21 79.05644:49 130.03831:25 250.18422:21 524.31415:21 559.18597:25 559.49799:98	31793	34490	27520	22652	23272	24102	21739	38153	45278	32513	28213	20957	24621	31637	25640	21849	12725	24007
384	4.024	559.508	Unknown	[M+H]+	similar chromatogram in higher mz_659	1	TRUE	null	null	null	null	null	null	999	FALSE	FALSE	FALSE		FALSE	FALSE	null	null	null	null	null	null	null	188.98	pos-qc-3	559.50897:17441 560.51232:10784 561.51568:33945	55.05336:49 57.0706:49 67.05621:123 69.03558:123 69.07173:49 71.08869:49 79.05579:49 81.07102:144 83.0873:123 85.58341:21 93.07124:74 95.08561:143 97.06625:49 97.1022:74 100.19625:21 107.09262:25 109.10307:74 111.11299:49 121.09316:24 121.0947:73 123.11983:74 125.13348:21 133.10202:25 135.11382:74 147.11662:25 155.14108:21 169.15776:21 177.16022:25 189.16696:49 195.16991:21 219.20216:25 219.22502…	71294	73507	68769	57012	55944	47502	89365	69158	58633	69826	60099	32699	56601	38521	47112	41589	51954	51705
385	4.166	559.509	Unknown	[M+H]+	found in higher mz's MsMs_691; similar chromatogram in higher mz_659	0.821	TRUE	null	null	null	null	null	null	999	FALSE	FALSE	FALSE		FALSE	FALSE	null	null	null	null	null	null	null	508.1	pos-qc-3	559.50952:60882 560.51287:31761 561.51623:15866	55.05341:158 57.07066:130 67.05284:208 69.03565:229 69.06947:122 71.08404:49 77.03767:49 79.05338:204 81.06731:325 83.04646:49 83.08483:247 85.09997:74 91.04905:49 91.05441:49 93.06862:177 95.08707:293 97.0622:144 97.09815:122 105.06789:98 107.08547:122 109.09733:166 111.11163:49 119.08191:98 121.09328:49 121.09792:254 123.11217:122 131.09097:25 133.10052:98 135.11395:197 137.131:74 141.85597:21 …	335613	334927	314483	242111	260347	224025	254129	249900	243661	380921	358614	165822	192782	175008	241492	253948	199760	304394
386	1.149	561.286	Unknown	[M+H]+	ion correlated with 271	0.911	TRUE	null	null	null	null	null	null	999	FALSE	FALSE	FALSE		FALSE	FALSE	null	null	null	null	null	null	null	15.92	pos-qc-6	561.28375:1703 562.2871:1146 563.29046:384	59.06082:172 60.81313:21 471.03473:21	15444	14847	14795	11149	11469	14056	15688	20171	25956	19588	7776	13079	10025	10784	24115	11072	26298	27348
416	8.45	573.485	DG 31:2	[M+Na]+	ion correlated with 911; ion correlated with 941; found in higher mz's MsMs_937	0.929	TRUE	9.28	573.449	C34H62O5	DG	POLFDWLWUDHPGR-UHFFFAOYSA-N	O=C(OCC(OC(=O)CCCCCCCCCCCC=CCC=CCCCCC)CO)CCCCCCCC	420	TRUE	TRUE	TRUE		FALSE	FALSE	null	null	100	100	54.2	75	100	127.64	pos-s-20	573.47437:6449 574.47772:3502 575.48108:5862	55.05634:37 57.06728:25 67.0538:61 69.07162:49 77.03381:12 79.0532:37 81.06588:37 83.08466:25 88.97601:10 95.08009:25 95.08145:61 97.10077:25 107.08244:49 111.07748:25 119.08179:25 121.09472:25 121.09936:78 123.11829:25 133.09883:37 135.11388:66 137.12927:49 139.11325:12 149.13028:61 161.13013:25 217.18773:12 237.17685:12 237.2244:49 263.23141:37 319.25006:12 485.93439:10 573.47406:585	280990	285676	274084	222687	212341	206042	55889	67523	46792	1161082	37716	25890	25745	29566	334101	25736	80201	88298
388	3.53	561.485	Unknown	[M+H]+		0.982	TRUE	null	null	null	null	null	null	999	FALSE	FALSE	FALSE		FALSE	FALSE	null	null	null	null	null	null	100	18.8	pos-s-22	561.47357:1581 562.47692:842 563.48028:458	59.06029:21 69.07154:25 95.08273:25 105.06621:25 175.13953:21 256.25665:25 543.90326:21 561.4798:181	18192	18363	17812	13136	13668	12645	12025	19631	23011	14698	22036	14897	11461	18524	11366	17113	12624	17211
389	4.037	561.522	Unknown	[M+H]+		1	TRUE	null	null	null	null	null	null	999	FALSE	FALSE	FALSE		FALSE	FALSE	null	null	null	null	null	null	null	140.67	pos-qc-3	561.5188:22380 562.52215:13463 563.52551:4071	57.03244:49 57.06954:208 67.05507:49 71.08396:73 85.10117:122 99.11759:49 107.08101:25 113.13976:49 123.1136:25 135.11218:21 163.14552:21 183.17801:25 256.25409:21 279.26141:21 476.39395:21 561.48834:49 561.52155:340 561.53821:253	87334	237439	195835	68046	70313	61030	148487	81841	63752	89509	131863	55752	56844	41906	101648	55499	70391	66347
390	5.158	561.524	Unknown	[M+H]+	similar chromatogram in higher mz_604; similar chromatogram in higher mz_605; found in higher mz's MsMs_438	1	TRUE	null	null	null	null	null	null	999	FALSE	FALSE	FALSE		FALSE	FALSE	null	null	null	null	null	null	null	19.99	pos-qc-3	561.52271:3736 562.52606:1916 563.52942:1067	57.07066:98 69.07064:21 71.08167:49 83.08484:25 97.09677:25 544.17407:21 561.5155:98 561.54877:49	24398	22763	21636	16473	19232	16763	13675	24790	20237	26010	13977	16609	15520	21020	22431	14901	17366	17151
391	4.468	561.525	Unknown	[M+H]+		1	TRUE	null	null	null	null	null	null	999	FALSE	FALSE	FALSE		FALSE	FALSE	null	null	null	null	null	null	null	137.38	pos-qc-3	561.52216:19674 562.52551:10637 563.52887:114901	59.06263:25 67.05274:49 69.03555:74 79.05326:49 79.05701:25 83.08727:74 93.07255:49 97.06207:49 107.05047:25 107.08241:49 119.0802:21 125.135:21 135.11214:74 206.08488:21 234.21628:21 261.25833:21 279.26599:200 544.53015:21 561.44489:49 561.50806:73	114940	118445	103119	82165	90570	79587	81890	115443	105952	125331	119900	112248	101226	148683	80720	82138	71126	89860
392	9.533	561.525	Unknown	[M+H]+		0.929	TRUE	null	null	null	null	null	null	999	FALSE	FALSE	FALSE		FALSE	FALSE	null	null	null	null	null	null	null	22.28	pos-qc-3	561.52661:4902 562.52996:3256 563.53332:10562	58.644:21 71.08529:98 95.07896:25 497.22769:21 561.50275:98 561.53931:73	35850	30879	31423	23321	26064	10567	30962	30554	38902	50147	26842	24433	17441	17837	29429	17724	11478	20621
423	4.603	575.503	DG 31:1	[M+Na]+	found in higher mz's MsMs_518; found in higher mz's MsMs_517	1	TRUE	10	575.465	C34H64O5	DG	XONUZMKSMGHSFE-UHFFFAOYSA-N	O=C(OCC(OC(=O)CCCCCCCCCCC=CCCCCCCCCCC)CO)CCCCCCC	420	TRUE	TRUE	TRUE		FALSE	FALSE	null	null	100	99.9	57.8	75	100	45.3	pos-s-52	575.4903:6919 576.49365:4032 577.49701:2380	57.07066:49 67.05509:49 81.06972:123 93.06437:25 95.08551:132 105.06475:25 111.10986:21 121.10065:25 127.10783:21 165.16589:21 222.22842:21 239.24603:25 263.22528:25 267.20621:21 282.27463:25 573.68756:21 575.45685:73 575.48376:435	57150	57752	52573	42176	45683	43785	30972	50550	44118	72082	33517	42863	38002	46732	55698	42240	41107	42332
427	1.748	576.413	DG 32:5|DG 14:1_18:4	[M+NH4]+		0.821	TRUE	8.57	576.462	C35H58O5	DG	XQJDPVVGWRYPNC-UHFFFAOYSA-N	O=C(OCC(OC(=O)CCCCC=CCC=CCC=CCC=CCC)CO)CCCCCCCC=CCCCC	410	TRUE	TRUE	TRUE		FALSE	FALSE	null	null	84.6	99.8	17.5	64.2	100	5.5	pos-s-33	576.40637:761 577.40972:539 578.41308:184	59.05824:12 71.08742:12 89.0594:25 107.04607:10 121.06529:37 147.0621:12 161.09253:12 165.09059:12 233.18668:10 247.18642:12 283.16068:10 315.18805:10 333.22946:25 428.84952:10 479.37595:12 544.36371:10 576.23486:12	6045	6541	6575	5413	6289	5327	5710	6384	6716	6481	5891	5686	4350	4883	5103	5017	5139	5024
395	9.195	563.499	Unknown	[M+H]+	found in higher mz's MsMs_929; found in higher mz's MsMs_930	1	TRUE	null	null	null	null	null	null	999	FALSE	FALSE	FALSE		FALSE	FALSE	null	null	null	null	null	null	100	168.05	pos-s-39	563.49664:12314 564.49999:5221 565.50335:3678	57.07388:74 67.05862:25 71.08881:74 81.06862:49 93.07138:25 107.08262:25 121.09489:49 121.10261:74 135.11238:25 219.21078:25 563.50256:554 563.52252:152	345080	347015	311610	261917	257485	246288	148488	115567	253682	603049	98257	144246	74435	114498	288262	93535	181401	181526
428	5.214	576.567	Cer 37:2;3O|Cer 18:1;2O/19:1;O	[M+H-H2O]+		0.821	TRUE	9.9	576.535	C37H71NO4	Cer_HS	NXSCHSJXUZHJGM-UHFFFAOYSA-N	O=C(NC(CO)C(O)C=CCCCCCCCCCCCCC)C(O)CCCCCCC=CCCCCCCCCC	410	TRUE	TRUE	TRUE		FALSE	FALSE	null	null	100	99.9	76.3	92.4	100	9.42	pos-s-46	576.56134:790 577.56469:767 578.56805:470	209.00633:21 252.25797:25 264.2634:188 282.27359:49 312.31967:25 546.5592:21 576.56122:74	7666	7762	6964	6103	6614	5231	4065	6344	8851	10069	7376	6672	3975	7299	7026	5438	4609	5966
397	9.891	563.533	Unknown	[M+H]+		1	TRUE	null	null	null	null	null	null	999	FALSE	FALSE	FALSE		FALSE	FALSE	null	null	null	null	null	null	null	46.22	pos-s-03	563.53296:13896 564.53631:6493 565.53967:6494	55.05542:25 57.06953:98 69.06823:49 71.08396:49 81.06976:74 83.09115:25 86.09697:21 109.09724:25 127.14611:25 141.16479:21 270.94339:21 308.28564:21 323.28647:25 529.90802:21 563.53564:259	104925	93067	92270	71700	75048	64132	92556	85386	135424	129159	87182	83089	58061	67920	67574	61687	81329	55575
398	5.627	563.533	Unknown	[M+H]+	similar chromatogram in higher mz_411	1	TRUE	null	null	null	null	null	null	999	FALSE	FALSE	FALSE		FALSE	FALSE	null	null	null	null	null	null	null	23.61	pos-s-25	563.5332:5585 564.53655:2659 565.53991:1127	55.05183:25 57.06798:35 69.07001:25 71.08458:44 83.08157:25 85.10184:25 97.09875:43 107.08319:10 111.11521:25 121.09702:10 297.27701:10 307.30176:10 529.87646:15 563.45312:15 563.53308:108	31350	34912	31486	24603	27716	24246	16107	18781	21526	23966	15157	30422	15929	36415	20367	25068	28422	30549
433	7.38	577.519	DG 31:0	[M+Na]+	ion correlated with 962	0.839	TRUE	10.92	577.48	C34H66O5	DG	ZYAZBALEUCQCIW-UHFFFAOYSA-N	O=C(OCC(OC(=O)CCCCCCC)CO)CCCCCCCCCCCCCCCCCCCCCC	420	TRUE	TRUE	TRUE		FALSE	FALSE	null	null	100	99.9	57.3	75	100	38.59	pos-s-33	577.50183:19786 578.50518:10167 579.50854:3484	55.05327:61 57.07052:171 59.06796:12 67.05384:95 69.06466:12 69.06932:61 71.08389:130 81.06463:24 81.06968:85 83.08468:121 85.09981:61 93.0644:25 93.07388:12 95.08555:150 97.09522:37 97.09937:78 99.07981:25 105.06772:25 107.0824:37 109.09422:12 109.09715:116 111.11294:61 121.09929:93 123.11511:64 135.10889:49 135.11705:77 137.1226:12 137.13411:37 149.12502:25 149.13187:49 155.13757:12 177.16396:2…	276453	273326	259410	197428	210244	235534	74219	12203	83426	1403031	40362	37714	2777	19266	218984	5840	163481	144502
400	4.443	563.609	Unknown	[M+H]+	similar chromatogram in higher mz_747; similar chromatogram in higher mz_440	0.982	TRUE	null	null	null	null	null	null	999	FALSE	FALSE	FALSE		FALSE	FALSE	null	null	null	null	null	null	null	72.05	pos-qc-4	563.61249:2065 564.61584:2570 565.6192:2022	55.05544:98 57.0335:319 57.06848:598 67.05047:25 69.06707:123 71.08514:637 81.06597:49 83.08475:202 85.09859:369 87.02:21 97.10083:98 99.11481:122 111.11301:74 113.13232:98 119.04659:21 123.11985:49 129.07747:21 135.11223:49 137.14075:21 155.18134:74 181.1572:21 265.24063:25 281.27011:49 563.5321:1267	11752	17545	11085	13261	17100	14842	15385	14821	23580	20094	14309	22404	12221	20862	15639	13613	16354	9712
444	4.009	583.505	VAE 19:3	[M+Na]+		0.964	TRUE	12.76	583.449	C39H60O2	VAE	UNLCVOHWETYDBA-UHFFFAOYSA-N	O=C(OCC=C(C=CC=C(C=CC1=C(C)CCCC1(C)C)C)C)CCCCCCCCC=CCC=CCC=CCC	410	TRUE	TRUE	TRUE		FALSE	FALSE	null	null	96.4	99.6	6.8	73.7	100	102.17	pos-s-56	583.50464:29097 584.50799:16700 585.51135:24322	55.055:74 57.07226:74 59.06217:49 67.05334:151 69.03381:137 69.06995:123 71.04902:49 77.04058:25 79.0538:122 81.07152:122 83.08524:74 91.05208:98 93.0676:122 95.08466:160 97.06527:145 102.74377:21 105.06957:122 107.0828:98 109.10194:98 111.07928:49 115.04964:25 117.06474:74 117.07689:25 119.08663:123 121.10112:122 125.10073:25 128.06725:49 133.10379:74 135.11722:134 137.09811:25 139.99352:21 143.…	40971	37952	36612	31164	30455	29528	42365	44200	39602	36657	31899	33706	35815	152980	28388	22736	34731	28885
402	2.736	565.247	Unknown	[M+H]+	found in higher mz's MsMs_571; found in higher mz's MsMs_538; found in higher mz's MsMs_1020; found in higher mz's MsMs_573	0.893	TRUE	null	null	null	null	null	null	999	FALSE	FALSE	FALSE		FALSE	FALSE	null	null	null	null	null	null	null	47.95	pos-qc-3	565.23895:6588 566.2423:4855 567.24566:632	55.0596:21 57.06953:98 91.05296:21 107.07954:25 121.09315:21 143.08354:25 152.94485:21 159.07564:49 178.9991:25 187.11703:21 197.13521:49 213.15906:49 215.1366:98 223.03531:49 223.05208:154 227.04124:25 241.06056:74 271.2019:74 279.10428:138 281.30292:21 296.32339:25 310.32886:21 321.01938:25 335.16614:49 377.10037:21 397.0484:25 449.12302:21 453.11386:122 485.31134:21 509.1756:122 565.22858:25 5…	29181	31379	33269	25872	24259	25842	11553	16761	19284	14063	9640	20634	20952	17941	26031	18765	43764	43966
446	4.71	583.54	w/o MS2:NAGly 8:0;O(FA 24:1)	[M+H]+	found in higher mz's MsMs_536; similar chromatogram in higher mz_567; similar chromatogram in higher mz_536	0.893	TRUE	8.75	583.504	C34H63NO5	NAGly	CZQCSSADNPIWJP-UHFFFAOYSA-N	O=C(O)CNC(=O)CCCC(OC(=O)CCCCCCCCCCCC=CCCCCCCCCCC)CCC	530	TRUE	TRUE	FALSE		FALSE	FALSE	null	null	82.8	99.9	null	null	null	8.17	pos-s-02	583.54022:1196 584.54357:970 585.54693:1124	196.12399:21 212.23221:49 310.29214:25 311.28168:186 459.20151:21 522.50134:49 583.52747:122	7935	8212	7521	6422	7075	6195	7513	8304	7299	8048	6662	5288	5629	5863	5926	5687	6898	5835
404	5.201	565.513	Unknown	[M+H]+		0.982	TRUE	null	null	null	null	null	null	999	FALSE	FALSE	FALSE		FALSE	FALSE	null	null	null	null	null	null	50	6.5	pos-s-17	565.51251:1635 566.51586:1018 567.51922:349	57.06918:25 71.08595:12 81.06936:37 85.10077:25 99.11298:10 109.09386:25 282.2825:25 310.32358:12 565.50549:102	27983	25129	15658	11611	12167	12042	18925	21131	25174	21808	17920	9821	12065	10011	11749	10950	15983	16118
405	9.513	565.519	Unknown	[M+H]+	found in higher mz's MsMs_934	1	TRUE	null	null	null	null	null	null	999	FALSE	FALSE	FALSE		FALSE	FALSE	null	null	null	null	null	null	75	80.34	pos-s-04	565.51874:35683 566.52209:20513 567.52545:5555	55.0574:25 57.06942:208 58.29075:21 67.05149:74 67.05953:25 71.08146:49 71.08501:209 81.06708:156 83.08076:49 85.09843:129 95.08408:212 97.10203:74 99.11462:49 109.09997:162 113.12764:49 123.11496:123 137.12407:49 235.2545:49 239.23146:98 253.25029:74 563.77783:49 565.50507:2141	171194	173470	163752	130615	125864	101004	104527	119611	167219	249627	95977	83128	64292	94643	118217	48464	96873	83773
445	3.885	583.509	w/o MS2:NAGly 19:0;O(FA 13:1)	[M+H]+	found in higher mz's MsMs_699; similar chromatogram in higher mz_505	0.911	TRUE	8.72	583.504	C34H63NO5	NAGly	DZAUFJFHONDEOU-UHFFFAOYSA-N	O=C(O)CNC(=O)CCCCCCCC(OC(=O)CCCCCCCC=CCCC)CCCCCCCCCC	530	TRUE	TRUE	FALSE		FALSE	FALSE	null	null	68.7	99.9	null	null	null	31.47	pos-s-44	583.50879:8385 584.51214:6357 585.5155:6058	57.06754:25 67.05173:49 67.05634:25 69.07068:49 71.17402:21 79.0559:49 81.07492:49 91.05709:49 95.08297:98 105.06499:25 107.08254:74 111.12343:25 129.06316:25 129.06793:25 135.11061:49 145.09651:25 157.1084:25 203.16028:25 211.14171:21 235.2332:21 254.22284:21 261.24698:25 269.22498:25 279.26361:170 308.27045:25 583.47858:98 583.49213:122	27134	29696	27838	21979	20484	24933	12301	18833	28596	37318	34711	29624	11769	31667	28687	32134	13672	27105
407	6.209	565.554	Unknown	[M+H]+		1	TRUE	null	null	null	null	null	null	999	FALSE	FALSE	FALSE		FALSE	FALSE	null	null	null	null	null	null	50	10.43	pos-s-28	565.55811:1970 566.56146:1120 567.56482:474	57.06619:25 71.08144:25 81.07088:10 85.09845:25 109.09859:12 113.13819:25 267.03333:10 295.2933:10 565.27008:12 565.54034:80	18464	15722	15823	11313	12703	12286	10610	12773	17124	16973	9338	13801	9504	17761	10913	12268	14534	13812
408	4.789	565.565	Unknown	[M+Na]+	ion correlated with 544; similar chromatogram in higher mz_544; adduct linked to 448_[M+NH4]+	0.857	TRUE	null	null	null	null	null	null	999	FALSE	FALSE	FALSE		FALSE	FALSE	null	null	null	null	null	null	41.7	99.99	pos-s-52	565.55652:3215 566.55987:2053 567.56323:642	71.08518:25 85.09856:25 85.10115:49 113.12768:21 239.21793:21 282.28183:25 565.52277:24 565.54614:122	91161	64347	74751	49755	36943	36423	49222	68831	72341	58335	81158	12948	12081	19876	13728	10863	13378	12642
447	5.022	584.541	Cer 38:5;3O|Cer 20:0;2O/18:5;O	[M+H-H2O]+		0.982	TRUE	9.26	584.504	C38H67NO4	Cer_HDS	ZBWWCTHNJYOIEB-UHFFFAOYSA-N	O=C(NC(CO)C(O)CCCCCCCCCCCCCCCCC)C(O)C=CCC=CCC=CCC=CCC=CCC	410	TRUE	TRUE	TRUE		FALSE	FALSE	null	null	100	99.9	53.8	67.1	100	38.15	pos-s-38	584.53113:3476 585.53448:2058 586.53784:1228	57.0708:37 79.05605:10 88.07459:37 109.70813:10 133.0587:12 254.246:12 256.25702:49 282.23883:12 282.24826:72 283.25821:109 299.26645:12 300.26501:207 310.28522:37 311.28958:192 312.28568:25 328.28433:37 549.50403:12 584.53198:441	22804	23643	21963	18264	17708	18059	17813	21257	23509	19620	16342	29024	24902	26884	29490	26617	49700	47916
410	4.597	566.608	Unknown	[M+H]+		0.857	TRUE	null	null	null	null	null	null	999	FALSE	FALSE	FALSE		FALSE	FALSE	null	null	null	null	null	null	null	37.08	pos-qc-4	566.60736:1072 567.61071:953 568.61407:301	79.05826:25 121.10085:25 139.1181:25 252.25336:24 252.26672:168 264.26553:1868 275.39621:21 282.27344:187 284.29282:74 474.07211:21 518.51807:98 530.51825:150 530.53766:73 548.52942:278	5969	6538	3936	4304	3696	5494	3369	4695	5414	5882	5699	4574	3823	6073	6304	8237	5312	4592
448	4.87	584.564	DG O-33:1|DG O-17:0_16:1	[M+NH4]+	similar chromatogram in higher mz_750; adduct linked to 408_[M+Na]+	1	TRUE	12.47	584.561	C36H70O4	EtherDG	WXRONKRPOUYDSE-UHFFFAOYSA-N	O=C(OC(CO)COCCCCCCCCCCCCCCCCC)CCCCCCCC=CCCCCCC	410	TRUE	TRUE	TRUE		FALSE	FALSE	null	null	100	99.7	17.1	68.9	100	59.24	pos-s-11	584.56262:2924 585.56597:1977 586.56933:2966	59.05769:25 107.04535:25 117.15476:21 121.05526:25 145.0567:25 240.26935:21 280.25552:21 283.45245:21 300.28503:146 311.28772:329 318.2912:25 493.19727:21 522.51886:49 566.52948:21 584.5498:371	28832	29958	26866	21727	23498	21698	22038	24572	26521	25511	20635	28355	26996	29000	34358	28484	49725	50713
450	4.265	585.524	w/o MS2:NAGly 9:0;O(FA 23:0)	[M+H]+		1	TRUE	9.11	585.52	C34H65NO5	NAGly	HWUNWXROVZBKJS-UHFFFAOYSA-N	O=C(O)CNC(=O)CCCC(OC(=O)CCCCCCCCCCCCCCCCCCCCCC)CCCC	530	TRUE	TRUE	FALSE		FALSE	FALSE	null	null	65.4	99.9	null	null	null	411.15	pos-s-04	585.52374:65432 586.52709:32181 587.53045:23013	53.04063:25 57.06626:74 62.56731:21 67.05496:222 69.03197:197 69.06696:141 77.03378:25 79.05193:122 81.02921:73 81.06837:206 83.08463:149 91.04884:73 91.05285:241 93.06705:230 95.08549:243 97.06197:74 97.0993:140 105.07053:143 107.08378:193 109.09708:207 117.06129:25 117.06889:49 119.08318:225 121.09611:239 123.11345:122 131.08105:49 133.10025:323 135.10715:24 135.11203:98 137.09291:25 137.12906:…	424146	428752	388344	403485	338019	349246	354265	313524	366653	532856	531563	370921	238495	286763	323796	334458	372557	434775
449	3.801	585.521	w/o MS2:NAGly 8:0;O(FA 24:0)	[M+H]+		0.804	TRUE	9.06	585.52	C34H65NO5	NAGly	NPPVFYGYRVTUHN-UHFFFAOYSA-N	O=C(O)CNC(=O)CCCC(OC(=O)CCCCCCCCCCCCCCCCCCCCCCC)CCC	530	TRUE	TRUE	FALSE		FALSE	FALSE	null	null	99.8	99.9	null	null	null	28.82	pos-s-04	585.52411:4713 586.52746:4470 587.53082:994	61.2513:21 67.05276:98 81.06596:25 81.06976:123 93.06989:25 95.08288:74 105.06779:25 121.10091:49 133.0551:25 163.06494:25 210.97061:21 282.06384:21 305.27478:25 464.92645:21 532.31403:21 585.52209:208	21033	24287	17521	13141	14479	12986	22440	10657	14254	27694	19393	17101	12348	18484	21457	24440	23291	19302
414	9.09	573.482	Unknown	[M+H]+		0.946	TRUE	null	null	null	null	null	null	999	FALSE	FALSE	FALSE		FALSE	FALSE	null	null	null	null	null	null	100	151.66	pos-s-34	573.47583:23410 574.47918:14123 575.48254:2500421	57.06855:123 57.81301:21 67.054:186 69.06832:131 71.08405:98 81.06734:305 83.08358:148 91.05042:25 93.07001:98 95.08437:128 97.10371:74 105.078:25 107.08116:98 109.09591:74 111.14127:25 119.0789:74 121.09952:122 123.11223:122 133.09737:98 135.11566:122 137.12778:49 147.11174:49 149.12869:141 159.11839:25 211.15639:21 237.21143:25 237.21791:137 243.2009:25 251.20294:25 261.21353:74 299.2225:25 311…	214872	245130	215417	163196	171440	156705	73490	84104	92598	550804	53303	63161	29452	36241	266032	33578	93234	115229
415	8.761	573.483	Unknown	[M+H]+	found in higher mz's MsMs_938	1	TRUE	null	null	null	null	null	null	999	FALSE	FALSE	FALSE		FALSE	FALSE	null	null	null	null	null	null	100	954.02	pos-s-04	573.4826:468902 574.48595:240826 575.48931:1580911	55.05226:558 57.06842:444 67.05271:1098 69.06818:833 71.04959:98 71.08272:168 77.03261:25 79.05324:357 81.06969:1205 83.0834:506 85.06358:74 86.81453:21 91.05425:208 93.06305:142 93.06847:429 95.08282:1626 97.06204:98 97.0966:351 99.07702:74 105.06772:297 107.08385:435 109.10008:927 111.07744:136 111.11293:192 113.09344:74 119.07866:73 119.08632:160 121.09619:768 123.11354:490 125.09418:74 131.07…	1371202	1385624	1398846	1085046	1177229	1015108	360893	357488	486166	4308278	209493	346296	122024	138328	1436837	151583	561667	722029
451	4.909	586.537	DG 32:0|DG 16:0_16:0	[M+NH4]+	adduct linked to 412_[M+H]+	1	TRUE	11.52	586.541	C35H68O5	DG	JEJLGIQLPYYGEE-UHFFFAOYSA-N	O=C(OCC(OC(=O)CCCCCCCCCCCCCCC)CO)CCCCCCCCCCCCCCC	410	TRUE	TRUE	TRUE		FALSE	FALSE	null	null	100	99.8	67.5	84.4	100	86.79	pos-s-32	586.5329:3444 587.53625:3000 588.53961:1281	57.07047:66 59.05928:16 69.06809:16 71.08264:25 83.08588:25 85.09973:33 95.08684:25 107.04456:16 109.09413:25 123.11345:33 133.05977:33 163.0719:16 239.23163:33 257.23657:16 285.23755:16 299.25098:16 302.28574:16 313.26752:467 551.45172:16 551.48468:392 569.43677:16 586.41504:33 586.55774:33	81323	75940	60889	47960	55121	55070	39072	50184	54984	77754	38574	52553	43019	53780	59071	48366	100125	92576
417	3.451	573.488	Unknown	[M+H]+	found in higher mz's MsMs_817	1	TRUE	null	null	null	null	null	null	999	FALSE	FALSE	FALSE		FALSE	FALSE	null	null	null	null	null	null	100	83.2	pos-s-23	573.47931:10375 574.48266:6307 575.48602:2117	55.05523:25 57.06828:74 69.06804:49 79.05311:25 79.05436:49 91.05147:74 93.07378:25 105.0662:49 107.05328:25 107.08667:25 109.09708:49 117.06132:25 119.08319:25 135.11211:25 145.09302:25 147.11316:25 219.21475:21 573.48358:538	64311	59826	59033	47017	46738	44274	45123	75136	94423	46965	67534	58200	42044	79090	39905	57240	47543	59028
418	3.918	573.529	Unknown	[M+H]+	similar chromatogram in higher mz_763; similar chromatogram in higher mz_546	0.946	TRUE	null	null	null	null	null	null	999	FALSE	FALSE	FALSE		FALSE	FALSE	null	null	null	null	null	null	null	18.67	pos-qc-3	573.52631:1817 574.52966:1570 575.53302:3253	57.06959:21 71.08639:21 83.08226:49 95.08295:49 105.07218:21 109.09731:25 125.13359:21 149.13029:25 272.19449:21 515.87927:21 573.51642:98	12826	14155	12870	11181	12597	11986	16396	15168	18872	10607	15236	14788	9056	14442	10813	12152	14389	12260
419	3.803	575.497	Unknown	[M+H]+	found in higher mz's MsMs_719	0.893	TRUE	null	null	null	null	null	null	999	FALSE	FALSE	FALSE		FALSE	FALSE	null	null	null	null	null	null	100	272.15	pos-s-04	575.49384:45045 576.49719:28124 577.50055:9066	57.0674:327 63.5245:21 67.0539:292 69.06939:132 71.08395:251 79.04955:25 81.06849:349 83.08475:196 85.09988:155 93.07124:74 95.08288:287 97.09667:157 103.2333:21 105.06492:74 107.08537:150 109.10016:182 111.07603:74 117.0645:25 121.09937:122 123.11362:149 133.09882:157 135.11386:98 137.13417:98 149.12851:98 161.13005:49 163.14558:74 175.13956:25 189.16318:49 239.23405:211 261.2291:25 263.23334:16…	303363	290983	274893	239485	238511	200174	306732	317032	278254	272118	295919	184279	237484	209254	210626	251254	212752	278783
420	9.83	575.497	Unknown	[M+H]+		0.821	TRUE	null	null	null	null	null	null	999	FALSE	FALSE	FALSE		FALSE	FALSE	null	null	null	null	null	null	100	31.29	pos-qc-6	575.49554:7303 576.49889:5223 577.50225:369851	57.06891:49 67.0521:25 69.07222:25 81.07282:25 95.07937:49 95.08347:98 97.09727:98 99.11541:21 107.08311:49 121.0985:49 133.10115:25 206.41852:21 237.21429:25 245.21251:25 247.2383:49 573.72986:25 575.48907:518	100445	95173	102328	70352	75337	62217	57859	24942	54798	529147	42554	52598	16673	23192	91105	21821	75127	63328
421	8.736	575.5	Unknown	[M+H]+	found in higher mz's MsMs_907; found in higher mz's MsMs_938	0.946	TRUE	null	null	null	null	null	null	999	FALSE	FALSE	FALSE		FALSE	FALSE	null	null	null	null	null	null	100	1925.09	pos-s-04	575.50018:1256025 576.50353:544900 577.50689:333239	53.0376:74 55.0533:1672 57.03133:49 57.06842:2033 65.03653:49 66.85636:74 67.05386:3044 69.06818:2021 71.04842:122 71.08272:1204 77.03261:73 79.05324:817 80.82351:74 81.06844:5409 82.07092:74 83.0476:98 83.08341:1855 83.67027:49 85.06099:167 85.09853:706 91.05426:261 93.06847:1278 95.08556:4657 96.0857:74 97.06481:168 97.09937:1407 99.07702:262 101.09718:49 105.06773:410 106.06978:74 107.08385:12…	2789233	2663791	4675795	4223224	2437921	2486896	774702	1171714	2090030	8517998	742706	1406379	416265	539807	2708796	672993	2148014	2386214
422	3.704	575.503	Unknown	[M+H]+		0.911	TRUE	null	null	null	null	null	null	999	FALSE	FALSE	FALSE		FALSE	FALSE	null	null	null	null	null	null	100	268.09	pos-s-27	575.49127:28712 576.49462:16919 577.49798:6286	55.05528:74 57.06938:265 62.71053:21 67.05492:273 71.085:122 72.19791:21 79.05441:98 81.07089:220 83.08206:49 83.08462:98 85.09716:73 85.10104:134 93.07518:25 95.08276:208 97.1021:49 105.07201:49 109.10299:178 119.08172:25 121.10236:74 123.11043:73 123.11821:162 131.08276:21 133.10197:49 135.11215:98 137.13248:49 145.09476:25 147.1132:49 149.13361:74 161.12468:25 163.14735:49 175.14326:25 229.583…	189548	173943	157119	106192	124072	128968	196196	171908	122824	209712	152998	109022	122057	197687	137923	107794	138748	116656
455	1.775	588.411	Cer 37:8;2O|Cer 19:3;2O/18:5	[M+Na]+		1	TRUE	8.27	588.439	C37H59NO3	Cer_NS	ICTIRCPGWCHVED-UHFFFAOYSA-N	O=C(NC(CO)C(O)C=CCCC=CCCC=CCCCCCC)CC=CCC=CCC=CCC=CCC=CCC	410	TRUE	TRUE	TRUE		FALSE	FALSE	null	null	96.7	99.8	39.5	73.3	100	7.61	pos-s-13	588.40247:829 589.40582:674 590.40918:2774	87.04024:25 102.05537:21 119.08099:25 163.07115:25 193.0945:21 273.21744:21 291.22101:25 511.90118:21 588.39984:74	12167	12400	11148	10133	10425	9439	8426	10280	8269	10444	9719	9369	6937	9445	9833	9695	8382	9743
424	9.072	575.506	Unknown	[M+H]+	found in higher mz's MsMs_940; found in higher mz's MsMs_921	1	TRUE	null	null	null	null	null	null	999	FALSE	FALSE	FALSE		FALSE	FALSE	null	null	null	null	null	null	100	13932.7	pos-s-26	575.4978:721538 576.50115:285631 577.50451:345802	55.05288:1040 57.03513:74 57.07011:851 61.51466:21 65.03945:25 67.05223:1634 69.07001:1702 71.08459:661 77.03455:207 78.81333:25 79.0527:338 81.06915:2611 83.08542:1335 85.09926:445 89.47516:21 91.05099:188 91.41288:21 93.06787:567 95.08632:2046 97.09876:918 99.0736:49 99.08059:122 99.11411:123 105.06708:134 107.08465:799 109.09795:1509 111.07825:178 111.1167:396 113.09425:163 115.11634:49 119.07…	24520546	28766562	27150946	23771746	21649720	21846396	9975010	6317364	15991882	56514688	6472974	9608065	2821765	4268156	23135738	5557548	13785005	17200720
425	4.826	575.53	Unknown	[M+H]+	ion correlated with 679; found in higher mz's MsMs_679	0.964	TRUE	null	null	null	null	null	null	999	FALSE	FALSE	FALSE		FALSE	FALSE	null	null	null	null	null	null	null	9.58	pos-qc-3	575.53381:2232 576.53716:1411 577.54052:1958	67.05173:12 69.03336:25 79.04968:12 93.06733:25 100.10934:10 107.08263:12 111.08508:12 123.11848:12 139.07204:10 238.94791:10 265.23639:12 282.96042:10 293.28088:61 307.28644:37 412.86487:10 510.25684:10 575.25226:49 575.47778:25 575.5249:37	19639	16188	16241	12311	11127	12783	8965	15628	25923	19142	15860	15019	13672	22646	13902	12362	12819	10536
426	4.322	575.534	Unknown	[M+ACN+H]+	adduct linked to 336_[M+H-H2O]+	0.893	TRUE	null	null	null	null	null	null	999	FALSE	FALSE	FALSE		FALSE	FALSE	null	null	null	null	null	null	null	29.79	pos-qc-4	575.54059:4584 576.54394:2698 577.5473:2292	67.05161:21 71.08513:25 83.08218:25 135.11382:21 147.11151:25 249.76559:21 279.25909:25 305.13489:21 575.25482:98 575.51062:122	36645	41765	38924	29675	32136	31382	40465	47835	49476	36879	39197	34978	30272	38312	35408	31269	33846	31972
456	4.697	588.602	Cer 39:2;2O|Cer 21:0;2O/18:2	[M+H-H2O]+		0.857	TRUE	11.51	588.571	C39H75NO3	Cer_NDS	FYIDRVIDOVCAEI-UHFFFAOYSA-N	O=C(NC(CO)C(O)CCCCCCCCCCCCCCCCCC)CCCCCCCC=CCC=CCCCCC	410	TRUE	TRUE	TRUE		FALSE	FALSE	null	null	97.8	99.8	28.7	59.7	100	48.69	pos-s-10	588.60809:1278 589.61144:2035 590.6148:1206	55.01603:25 55.05455:122 57.06969:98 58.37247:21 67.05408:127 68.05521:74 69.03109:134 69.06724:122 71.08414:98 77.04147:25 81.06742:238 82.07372:74 83.08239:74 85.09749:49 91.05051:25 93.06738:122 95.07899:49 95.0872:208 96.0846:49 97.06371:139 97.10104:74 105.06514:25 105.06657:49 107.0856:122 109.09892:143 111.07774:49 121.06563:25 121.09959:253 123.1123:98 125.09451:25 133.06668:25 133.09419:…	12208	9753	14172	11631	16880	17810	9587	16274	20692	20811	13448	15350	13399	20098	20052	16375	16303	13945
457	1.852	589.33	DG 33:8	[M+Na]+		1	TRUE	7.87	589.386	C36H54O5	DG	ARSXYTSYCNZCPF-UHFFFAOYSA-N	O=C(OC(CO)COC(=O)CCCCC=CCC=CCC=CCC)CC=CCC=CCC=CCC=CCC=CCC	420	TRUE	TRUE	TRUE		FALSE	FALSE	null	null	88.7	99.8	42.8	75	100	196.81	pos-s-32	589.3277:3472 590.33105:2201 591.33441:715	59.05909:188 589.2948:25	117535	115123	111059	89385	99552	96770	43785	77811	72264	69922	40280	120512	110213	113620	187936	128879	270414	310045
429	5.513	577.513	Unknown	[M+Na]+	adduct linked to 374_[M+H]+	0.857	TRUE	null	null	null	null	null	null	999	FALSE	FALSE	FALSE		FALSE	FALSE	null	null	null	null	null	null	100	3.52	pos-qc-7	577.50641:1319 578.50976:782 579.51312:82633	55.05416:16 59.06349:41 577.37817:16 577.5097:151	20279	21302	15375	16490	11200	18160	11330	18113	19022	19749	16559	15970	11187	16034	15487	12215	16870	10687
430	4.016	577.514	Unknown	[M+H]+		0.929	TRUE	null	null	null	null	null	null	999	FALSE	FALSE	FALSE		FALSE	FALSE	null	null	null	null	null	null	100	20.59	pos-s-59	577.50659:4940 578.50994:3972 579.5133:1277	57.06763:74 67.05518:49 71.08166:49 79.05077:25 79.05327:25 83.08595:74 93.06698:25 111.13033:21 123.11457:74 127.14227:21 146.0742:21 165.15977:21 221.22212:21 265.24463:25 502.33646:21 575.70764:25 577.50702:499	26790	28880	78906	18520	17947	18035	31033	16506	23678	23885	31137	15913	12247	14838	16554	16867	18312	23903
431	3.314	577.515	Unknown	[M+H]+		0.804	TRUE	null	null	null	null	null	null	999	FALSE	FALSE	FALSE		FALSE	FALSE	null	null	null	null	null	null	100	12.33	pos-s-40	577.50647:2023 578.50982:1221 579.51318:555	81.06873:25 109.09457:25 109.10043:74 113.16245:21 125.1338:21 322.25076:21 528.93024:21 577.50964:243	25178	30327	22256	18929	17370	17600	11492	13552	19874	17759	28077	10840	6816	14233	13404	16583	16761	21524
432	5.043	577.517	Unknown	[M+H]+	found in higher mz's MsMs_522; found in higher mz's MsMs_523	1	TRUE	null	null	null	null	null	null	999	FALSE	FALSE	FALSE		FALSE	FALSE	null	null	null	null	null	null	100	69.02	pos-s-21	577.5094:10602 578.51275:5541 579.51611:1780	55.05313:49 57.06932:98 59.0592:49 71.08493:74 83.08582:49 85.09967:49 95.08268:74 97.09924:98 109.09997:123 111.11578:49 135.12346:25 239.23618:25 265.25436:74 293.20129:21 313.26044:49 559.27686:21 577.49939:615	170143	171580	158122	132047	126223	128377	57830	90437	103853	364530	85016	117143	78346	130383	187351	85758	97544	120536
458	3.454	589.479	DG 32:1	[M+Na]+		0.964	TRUE	10.41	589.48	C35H66O5	DG	OGUHKUNADZDIPN-UHFFFAOYSA-N	O=C(OCC(OC(=O)CCCCCCCCCCCC=CCCCCCCCCCC)CO)CCCCCCC	420	TRUE	TRUE	TRUE		FALSE	FALSE	null	null	100	99.8	64.8	75	100	9.13	pos-qc-6	589.47522:1142 590.47857:825 591.48193:689	79.05254:25 81.06773:25 137.0921:21 589.48254:74	11986	10333	10651	7690	9543	8511	9357	12578	14699	11030	11453	11350	8607	14213	8303	9534	8458	10495
434	9.394	577.519	Unknown	[M+H]+	found in higher mz's MsMs_942; found in higher mz's MsMs_925	1	TRUE	null	null	null	null	null	null	999	FALSE	FALSE	FALSE		FALSE	FALSE	null	null	null	null	null	null	100	25977.9	pos-s-35	577.51532:2894308 578.51867:1177383 579.52203:256465	53.00192:74 53.04279:74 55.05443:4064 56.90114:98 57.06957:10630 57.47205:49 65.03889:172 67.05281:5100 69.06944:6011 69.40806:49 71.05088:98 71.07454:92 71.08519:7452 71.97292:49 77.03641:218 79.05334:860 80.82487:123 81.06854:8262 82.83429:49 83.0848:5835 85.06498:160 85.09993:4221 91.04768:24 91.05303:186 93.06994:1473 94.79717:122 95.0843:11706 95.96344:49 97.06078:131 97.10088:3959 99.07993:…	93484968	105796336	93141984	89850288	84110568	83577416	53675476	31726086	72340928	100329384	37441724	45393472	17905560	22484178	67276672	32623708	67176744	81517528
435	9.72	577.521	Unknown	[M+H]+	ion correlated with 441; found in higher mz's MsMs_928; found in higher mz's MsMs_944	1	TRUE	null	null	null	null	null	null	999	FALSE	FALSE	FALSE		FALSE	FALSE	null	null	null	null	null	null	100	7680.95	pos-s-53	577.51508:672288 578.51843:294146 579.52179:1061409	55.05438:1096 56.90108:49 57.07057:2295 65.03879:49 67.05269:1183 69.06931:1444 71.08623:1699 73.06379:49 77.03993:49 79.05566:223 81.06961:2202 83.07948:120 83.08459:1834 85.06217:98 85.101:1073 91.05009:25 93.06831:378 94.79825:49 95.08539:2680 97.06325:49 97.10196:1097 99.08102:74 99.11315:202 107.08507:321 109.09984:2150 111.08014:147 111.11711:415 113.09317:98 113.13197:188 115.11073:49 121.…	32544036	29684916	28563544	24944910	23455742	20641728	10509957	7473749	14035026	27312288	8388234	10919396	3397758	4152965	13327223	6877030	19864384	15275156
436	8.173	577.521	Unknown	[M+H]+	ion correlated with 963; found in higher mz's MsMs_794; found in higher mz's MsMs_963	0.839	TRUE	null	null	null	null	null	null	999	FALSE	FALSE	FALSE		FALSE	FALSE	null	null	null	null	null	null	100	90.58	pos-s-56	577.51379:5080 578.51714:3092 579.5205:3884	57.06905:25 67.0602:25 88.97385:21 109.09455:25 123.11376:25 135.10573:25 153.12358:25 239.22215:25 247.22951:25 265.24387:25 577.23041:25 577.49677:428	378163	643029	1127419	775974	695919	881467	171036	54106	282057	5338753	154857	261061	87165	69945	1083965	166136	717678	642496
437	7.726	577.522	Unknown	[M+H]+	found in higher mz's MsMs_787; found in higher mz's MsMs_939; found in higher mz's MsMs_961	0.875	TRUE	null	null	null	null	null	null	999	FALSE	FALSE	FALSE		FALSE	FALSE	null	null	null	null	null	null	100	69.25	pos-s-32	577.51135:6060 578.5147:2999 579.51806:1578	57.07576:49 59.06143:49 71.08262:25 79.06187:25 83.08714:49 85.11007:25 93.067:49 123.11809:49 226.38187:21 255.01094:21 575.72583:21 577.50842:283	738288	711175	670443	553133	521788	373196	124653	191987	311237	3176990	138524	207971	153716	145240	911333	129600	197274	233558
465	1.727	590.424	Cer 37:7;2O|Cer 13:2;2O/24:5	[M+Na]+		1	TRUE	8.56	590.454	C37H61NO3	Cer_NS	KFFLOBQEJIKENT-UHFFFAOYSA-N	O=C(NC(CO)C(O)C=CCCC=CCCCC)CCCCCCCC=CCC=CCC=CCC=CCC=CCC	410	TRUE	TRUE	TRUE		FALSE	FALSE	null	null	97.5	99.8	7.9	73.8	100	63.64	pos-s-21	590.43085:5670 591.4342:2678 592.43756:835	57.06932:49 71.08256:25 85.09967:49 89.05531:24 89.05664:122 119.04793:25 119.08161:49 133.08568:152 137.05513:21 147.07904:74 165.08333:25 165.08693:74 177.10225:25 191.09798:25 201.04767:21 209.11777:49 221.13652:25 233.03886:21 261.22678:21 273.21863:25 291.22229:122 345.10159:21 434.94196:21 529.35608:21 573.38916:98 590.41901:49	52539	48365	47428	36632	41635	35646	35257	45330	45309	41952	41137	30880	33739	36099	33714	34392	30375	30748
439	5.53	579.534	Unknown	[M+H]+	similar chromatogram in higher mz_525; found in higher mz's MsMs_525; found in higher mz's MsMs_482	1	TRUE	null	null	null	null	null	null	999	FALSE	FALSE	FALSE		FALSE	FALSE	null	null	null	null	null	null	100	1964.61	pos-s-03	579.53357:398365 580.53692:165355 581.54028:28055	55.04815:12 55.05232:114 57.06955:1177 59.0605:25 67.05393:188 69.06942:234 71.08517:1058 79.05083:25 79.05832:12 81.06853:603 83.08478:474 85.05849:12 85.1012:606 93.06721:25 95.08292:551 97.09948:380 99.11485:96 109.09727:671 111.11602:175 113.12939:61 123.11523:280 125.13042:68 127.14931:37 137.12766:161 139.14803:37 149.06517:10 151.14372:84 165.1665:49 179.17015:12 221.21602:12 221.22229:71 …	2162826	2124651	1990461	1669750	1783256	1668244	1259321	2215566	2072592	2035050	1848893	1654131	1611366	1744266	1467121	1606460	4598798	4175806
440	4.448	579.535	Unknown	[M+H]+	similar chromatogram in higher mz_738	0.982	TRUE	null	null	null	null	null	null	999	FALSE	FALSE	FALSE		FALSE	FALSE	null	null	null	null	null	null	62.5	16.96	pos-s-44	579.52887:2897 580.53222:2142 581.53558:596	57.0696:74 71.08163:25 81.06346:25 85.09472:25 85.10249:49 95.08698:25 123.10732:25 579.49854:24 579.51544:210	37754	42304	37730	33995	31880	27800	40036	32834	38923	43547	40020	32008	27743	29329	30150	27208	30655	27990
441	9.717	579.536	Unknown	[M+H]+	ion correlated with 435; found in higher mz's MsMs_928; found in higher mz's MsMs_944; found in higher mz's MsMs_1025; similar chromatogram in higher mz_928	1	TRUE	null	null	null	null	null	null	999	FALSE	FALSE	FALSE		FALSE	FALSE	null	null	null	null	null	null	100	12759.5	pos-s-28	579.53186:2419841 580.53521:1222578 581.53857:195388	53.03856:98 55.05428:1628 56.05523:74 57.06943:20420 58.07241:122 65.03763:123 67.05268:4405 67.98898:49 68.86189:49 69.06931:2802 70.07005:98 70.87226:122 71.08507:15699 72.08714:74 77.03384:49 79.05324:263 81.06844:6941 82.0722:145 83.0847:5280 84.08796:98 84.84371:74 85.0623:74 85.08819:68 85.09984:8048 86.09692:49 91.05295:49 93.0658:349 94.79983:98 95.08423:13319 96.08712:282 97.10081:4195 9…	42700108	38396488	36619480	31314928	29226142	25429788	13112308	9393480	18651764	26432424	10492502	12669118	4363580	5056952	23003496	8460444	23695796	27710918
442	10.051	579.536	Unknown	[M+H]+	found in higher mz's MsMs_947	0.911	TRUE	null	null	null	null	null	null	999	FALSE	FALSE	FALSE		FALSE	FALSE	null	null	null	null	null	null	100	3052.01	pos-s-52	579.53601:747458 580.53936:334019 581.54272:60117	53.99854:25 55.05441:422 57.0706:4438 67.05387:881 69.06584:24 69.07051:1049 71.08626:3338 77.03503:25 79.05318:49 81.06332:24 81.06963:1180 83.08717:1011 85.10232:1915 91.12378:21 94.79827:25 95.08678:3157 97.10475:1069 99.11876:334 107.08945:49 109.10133:2057 111.11713:562 113.09766:49 113.13199:122 121.09743:25 123.11478:874 125.12682:73 125.13153:228 127.13934:24 127.15041:122 136.11838:25 13…	10461526	9512026	9298917	7802522	8197704	6722876	2294034	1558693	4427122	32249936	2283557	1938486	685306	829505	18271972	1327447	4734848	7860843
443	9.747	579.603	Unknown	[M+H]+		0.839	TRUE	null	null	null	null	null	null	999	FALSE	FALSE	FALSE		FALSE	FALSE	null	null	null	null	null	null	null	276.64	pos-qc-4	579.61108:15736 580.61443:28596 581.61779:26240	52.99873:25 53.03858:49 55.0543:1423 56.0584:49 56.90207:98 57.0705:15000 58.07241:98 61.77729:21 65.03648:74 67.05381:2138 68.86768:49 69.06929:1802 70.07471:74 71.08621:12388 72.08947:74 75.42879:21 77.0387:98 79.05566:161 81.07089:4079 82.07467:122 82.83666:49 83.08717:3575 84.09045:74 84.84621:98 85.10363:5426 86.10855:98 93.06703:73 94.80106:74 95.08684:7429 96.08836:169 97.10343:2650 97.678…	164760	72953	107253	67205	115061	72082	78594	73670	163191	135939	77988	27543	29610	42172	57890	48672	29400	74628
467	4.9	591.496	DG 32:0	[M+Na]+		1	TRUE	11.46	591.496	C35H68O5	DG	IMXMTGVRZTUYOM-UHFFFAOYSA-N	O=C(OCC(OC(=O)CCCCCCC)CO)CCCCCCCCCCCCCCCCCCCCCCC	420	TRUE	TRUE	TRUE		FALSE	FALSE	null	null	100	99.8	73.5	75	100	93.16	pos-s-16	591.49707:26303 592.50042:11789 593.50378:2111	282.9118:21 323.29538:21 555.92157:21 589.6875:49 591.48468:2327	109961	108004	99188	80143	83504	75536	56091	76126	78301	94733	67540	69642	63734	73587	73398	65958	165586	164190
473	9.927	593.544	w/o MS2:VAE 21:1	[M+H]+	ion correlated with 470; found in higher mz's MsMs_965	0.964	TRUE	13.82	593.529	C41H68O2	VAE	YCUPUHJICYMKJA-UHFFFAOYSA-N	O=C(OCC=C(C=CC=C(C=CC1=C(C)CCCC1(C)C)C)C)CCCCCCCCCC=CCCCCCCCCC	530	TRUE	TRUE	FALSE		FALSE	FALSE	null	null	96.8	99.9	null	null	null	34.39	pos-s-04	593.54431:15178 594.54766:11897 595.55102:2476	55.4058:21 59.05722:122 59.06153:180 69.06819:74 71.08156:73 71.08392:147 81.06719:49 85.10114:98 95.08147:161 97.0994:74 109.09425:24 109.10158:145 111.11149:74 121.09931:25 130.17021:21 137.1292:74 227.52153:21 253.24617:25 265.24969:25 310.29929:49 593.23468:49 593.53546:1712	73129	62996	73653	59946	55498	51901	48383	50691	80340	156193	29647	36222	21078	34563	68295	25786	41237	38949
474	5.747	594.579	w/o MS2:Cer 12:0;2O/26:0;O	[M+H]+		0.946	TRUE	11.7	594.582	C38H77NO4	Cer_HDS	KWNRHCHZIWLTOS-UHFFFAOYSA-N	O=C(NC(CO)C(O)CCCCCCCCC)C(O)CCCCCCCCCCCCCCCCCCCCCCCC	530	TRUE	TRUE	FALSE		FALSE	FALSE	null	null	99.9	99.8	null	null	null	18.67	pos-s-21	594.57874:4092 595.58209:2279 596.58545:767	59.06036:89 70.06531:12 88.07555:21 102.08585:12 283.26035:191 310.30484:10 338.33432:203 356.33899:21 594.33044:10 594.56995:501	17470	17264	13106	11242	12707	8737	13504	15466	11498	14526	13033	18214	15832	16364	18710	16735	30271	27652
475	5.046	595.53	w/o MS2:VAE 21:0	[M+H]+	adduct linked to 522_[M+NH4]+	0.839	TRUE	13.8	595.545	C41H70O2	VAE	ANKAJSHLVWFYHS-UHFFFAOYSA-N	O=C(OCC=C(C=CC=C(C=CC1=C(C)CCCC1(C)C)C)C)CCCCCCCCCCCCCCCCCCCC	530	TRUE	TRUE	FALSE		FALSE	FALSE	null	null	97.1	99.6	null	null	null	8.85	pos-s-22	595.5304:1775 596.53375:1158 597.53711:572	59.05817:25 73.04337:25 81.06585:10 85.09847:12 103.07075:10 107.05046:12 121.10088:25 144.06895:10 183.04529:10 239.2235:12 260.05591:10 272.20175:10 281.04706:61 285.29752:10 313.26089:25 313.27829:25 339.29266:37 355.06339:12 387.1189:10 400.99069:25 441.92691:10 474.99365:37 563.04077:12 563.0907:12 577.51044:37	10048	10632	9726	7520	9052	8527	5416	7570	7395	20093	6509	7436	5406	8955	10758	6226	6770	9731
477	6.33	596.598	Cer 37:1;3O|Cer 20:0;2O/17:1;O	[M+H]+		1	TRUE	10.62	596.561	C37H73NO4	Cer_HDS	DMDAMKTZVZUTSG-UHFFFAOYSA-N	O=C(NC(CO)C(O)CCCCCCCCCCCCCCCCC)C(O)CCCCCCC=CCCCCCCC	410	TRUE	TRUE	TRUE		FALSE	FALSE	null	null	84.6	99.9	25.7	13.1	100	209.58	pos-s-41	596.59387:17389 597.59722:8563 598.60058:1847	57.06965:31 59.06168:10 70.06554:20 71.08527:15 73.02804:10 73.04602:15 85.09742:10 88.07577:28 102.08036:10 102.09029:78 107.0463:20 109.10175:20 145.06451:10 147.05722:10 163.07401:25 181.07799:10 207.05728:10 269.11249:10 281.05139:20 283.25766:130 284.29068:10 294.31247:15 311.28406:541 312.31979:768 330.32086:31 330.33362:40 340.33197:10 340.35266:83 358.35175:10 369.15051:10 474.98022:10 57…	85852	86493	82149	68367	68290	65216	69100	105622	93401	97641	76345	107297	114874	82570	100776	110573	228481	205678
479	8.547	597.489	DG 33:4	[M+Na]+	ion correlated with 923	0.804	TRUE	9.33	597.449	C36H62O5	DG	SLBOIAMLRAJMPI-UHFFFAOYSA-N	O=C(OCC(OC(=O)CCCCCCCCCCC=CCC=CCC=CCC=CCC)CO)CCCCCCCC	420	TRUE	TRUE	TRUE		FALSE	FALSE	null	null	100	100	61.7	75	100	35.81	pos-s-38	597.47308:721 598.47643:517 599.47979:2892	81.07114:10 95.08438:10 121.09795:10 133.06172:12 135.11725:10 207.06741:10 597.47717:52 597.51831:10	65658	72295	61023	58642	51894	50095	12775	23562	12221	239743	6825	6913	7498	7177	65762	5027	16180	15743
481	4.385	597.527	VAE 20:3	[M+Na]+	adduct linked to 376_[M+NH4]+; found in higher mz's MsMs_720	1	TRUE	12.94	597.464	C40H62O2	VAE	GMOURXHRXSBJJZ-UHFFFAOYSA-N	O=C(OCC=C(C=CC=C(C=CC1=C(C)CCCC1(C)C)C)C)CCCCCCCCCC=CCC=CCC=CCC	410	TRUE	TRUE	TRUE		FALSE	FALSE	null	null	78.6	99.6	6.1	50.7	100	43.3	pos-s-17	597.52222:4406 598.52557:3165 599.52893:1870	55.05302:25 69.03756:49 81.0656:49 85.06197:21 93.0668:49 105.06884:21 109.0983:49 119.08293:49 129.07068:21 135.1167:49 147.06178:25 157.09744:25 201.15678:21 203.17197:25 225.21564:21 259.24561:21 269.2225:25 283.2666:49 293.28253:122 349.32919:21 407.17548:21 476.01727:25 581.10565:21 597.50427:73	34454	41831	33619	29607	32482	28584	30869	34949	47838	30551	34559	29687	32650	44733	26192	25132	30237	30597
482	5.538	597.548	w/o MS2:NAGly 8:0;O(FA 25:1)	[M+H]+	adduct linked to 525_[M+NH4]+	0.946	TRUE	9.01	597.52	C35H65NO5	NAGly	QLAAISJEPVBORD-UHFFFAOYSA-N	O=C(O)CNC(=O)CCCC(OC(=O)CCCCCCCCCCCCC=CCCCCCCCCCC)CCC	530	TRUE	TRUE	FALSE		FALSE	FALSE	null	null	89.5	99.9	null	null	null	54.27	pos-s-19	597.54822:11627 598.55157:8770 599.55493:2815	67.05494:25 83.08337:25 97.09797:25 98.59988:21 109.09569:49 116.05393:21 141.16141:21 164.07716:21 225.10461:21 249.25829:21 267.25815:25 282.04285:25 313.24579:24 313.25571:122 340.2236:25 341.28824:49 341.29083:98 391.90427:21 561.90204:21 579.52826:278	25682	26468	23382	19311	20260	17766	12347	25089	23798	26299	18748	19327	17459	20144	17682	17649	46671	46578
452	1.146	587.278	Unknown	[M+H]+		1	TRUE	null	null	null	null	null	null	999	FALSE	FALSE	FALSE		FALSE	FALSE	null	null	null	null	null	null	null	24.41	pos-qc-3	587.27142:4837 588.27477:2408 589.27813:1657	59.05846:261 81.03075:10 119.08049:12 163.07953:10 535.92743:10	36574	33459	32031	22203	32415	30443	41783	45706	52248	40060	17176	25605	22015	19550	48216	23029	39814	19873
485	7.035	599.504	DG 33:3	[M+Na]+		0.982	TRUE	9.85	599.465	C36H64O5	DG	VALQOECJVFXZTB-UHFFFAOYSA-N	O=C(OCC(OC(=O)CCCCCCCCC=CCC=CCC=CCCCCCCC)CO)CCCCCCCC	420	TRUE	TRUE	TRUE		FALSE	FALSE	null	null	100	100	62.4	75	100	888.74	pos-s-17	599.48981:1162 600.49316:909 601.49652:573	67.05231:14 81.06801:27 95.08372:14 109.09667:10 121.10032:10 123.11304:12 263.23248:12 599.49109:94	21626	23426	19778	17234	14760	16900	10766	15962	18399	24535	16940	1508047	835998	1600326	1620344	1346808	12253	12395
782	3.78	760.761	RIKEN P-VS1 ID-9756 from Mouse_Plasma_ApoEKO_N_F1EPA	[M+H]+		0.821	TRUE	9.84	760.783		Unknown			430	TRUE	TRUE	TRUE		FALSE	FALSE	null	null	87	99.8	76.2	77.5	100	17.51	pos-s-04	760.77972:2534 761.78307:2379 762.78643:794	59.06048:4321 60.06223:143 60.07855:149 61.08448:49 69.03207:21 86.09306:335 87.09855:145 98.98074:169 104.10629:129 105.11239:49 110.23169:21 124.99698:680 126.00151:74 126.99899:49 166.0531:25 166.05673:98 172.27657:21 183.5087:249 184.0699:38926 184.50995:74 185.07269:6944 185.33241:49 186.07437:1925 186.29265:49 188.07816:49 204.41243:21 267.99942:21 355.29547:49 384.3208:135 385.32556:73 393…	26912	17113	27020	28317	26649	22694	24104	39457	31354	15824	39366	19344	20231	19549	31595	39487	25096	25819
490	5.147	601.518	DG 33:2	[M+Na]+	adduct linked to 438_[M+H]+	0.804	TRUE	10.55	601.48	C36H66O5	DG	WDVCESCKAONRPA-UHFFFAOYSA-N	O=C(OCC(OC(=O)CCCCCCCCCCCC=CCC=CCCCCCCC)CO)CCCCCCCC	420	TRUE	TRUE	TRUE		FALSE	FALSE	null	null	100	99.9	66.8	75	100	6.15	pos-s-28	601.50653:1249 602.50988:871 603.51324:7196	566.49854:21 584.44379:21 601.48779:168 601.50153:159	11468	11803	11241	9678	11314	11960	10193	17075	14779	14414	11727	9217	11209	13761	13208	10530	9627	9641
493	9.424	603.497	DG 33:1	[M+Na]+	found in higher mz's MsMs_942; found in higher mz's MsMs_925; found in higher mz's MsMs_499	0.982	TRUE	11.01	603.496	C36H68O5	DG	WXSJCNFIEVNIQT-UHFFFAOYSA-N	O=C(OCC(OC(=O)CCCCCCCCCCCCC=CCCCCCCCCCC)CO)CCCCCCC	420	TRUE	TRUE	TRUE		FALSE	FALSE	null	null	100	100	70	75	100	832.34	pos-s-35	603.49658:43378 604.49993:39741 605.50329:23633	55.05339:1399 57.06639:157 57.06957:621 59.04759:25 65.03776:98 67.05281:1793 69.06944:2702 71.04615:98 71.08637:304 74.11:21 77.03641:98 79.05334:549 81.06854:2838 83.0848:2365 85.06369:98 85.09993:250 91.05035:49 91.05571:74 93.06859:972 95.0843:3035 97.06631:122 97.10088:1719 99.07993:122 99.11765:49 105.06929:123 107.08398:850 109.09875:2424 111.07757:247 111.11455:992 113.09208:187 115.10814…	1565735	403925	735912	1277225	1035429	686645	550593	458607	478493	2293643	417371	354542	431472	456090	587731	464140	1328298	1023600
497	5.173	603.537	VAE 20:0	[M+Na]+	found in higher mz's MsMs_574	1	TRUE	13.83	603.511	C40H68O2	VAE	MXZGYWDRXBJIOD-UHFFFAOYSA-N	O=C(OCC=C(C=CC=C(C=CC1=C(C)CCCC1(C)C)C)C)CCCCCCCCCCCCCCCCCCC	410	TRUE	TRUE	TRUE		FALSE	FALSE	null	null	100	99.6	10.6	86.9	100	45.08	pos-s-39	603.53473:8166 604.53808:4177 605.54144:6110	55.05236:25 91.04903:25 95.08431:49 105.06641:25 107.09415:25 119.08798:25 121.09942:49 129.05521:25 135.11227:49 139.11327:21 157.09439:21 161.13008:49 171.11452:25 199.1442:25 203.16843:49 213.15306:25 225.0666:21 245.23126:49 259.2438:74 265.25436:98 269.22293:128 287.22729:150 305.22815:25 333.95743:21 361.26636:74 529.50079:21 603.51874:349	91389	86425	89976	74410	74654	70136	38840	63795	63343	115935	47769	74422	48109	77529	77596	54013	65655	62435
503	5.233	604.602	Cer 39:2;3O|Cer 18:1;2O/21:1;O	[M+H-H2O]+		0.911	TRUE	11.17	604.566	C39H75NO4	Cer_HS	YIXDUCWXPZNERS-UHFFFAOYSA-N	O=C(NC(CO)C(O)C=CCCCCCCCCCCCCC)C(O)CCCCCCCCC=CCCCCCCCCC	410	TRUE	TRUE	TRUE		FALSE	FALSE	null	null	100	99.8	48.3	75.8	100	29.44	pos-s-39	604.59985:1710 605.6032:1463 606.60656:584	65.03667:10 81.06985:10 93.06728:25 105.07221:10 121.09329:12 121.09947:25 125.12891:10 155.00668:10 181.08177:12 252.24915:10 264.25897:37 329.755:10 364.3269:12 364.3537:71 519.22491:10 586.5412:12 586.57178:145 604.51227:73 604.52948:128 604.59503:117	16898	16609	15757	15913	15931	11400	16495	16451	20293	19514	12124	16458	7569	15799	11951	7790	9757	11267
459	8.946	589.511	Unknown	[M+H]+	found in higher mz's MsMs_953	0.804	TRUE	null	null	null	null	null	null	999	FALSE	FALSE	FALSE		FALSE	FALSE	null	null	null	null	null	null	100	25.25	pos-s-03	589.50677:3378 590.51012:2285 591.51348:2451	59.05944:10 67.05165:25 69.07293:37 81.06601:25 93.06317:12 93.06859:37 97.09811:25 107.08544:25 109.0973:25 121.10098:49 135.11394:49 221.10754:10 247.20213:12 265.24542:25 308.2883:37 589.48499:110 589.50543:256	66268	80207	69323	46337	56609	51903	30103	35268	40094	131907	21392	32452	11875	10635	50940	12798	40705	40423
460	3.959	589.514	Unknown	[M+H]+		1	TRUE	null	null	null	null	null	null	999	FALSE	FALSE	FALSE		FALSE	FALSE	null	null	null	null	null	null	100	26.84	pos-s-16	589.50653:3405 590.50988:2300 591.51324:1052	67.04886:25 71.08585:74 81.06548:49 95.07826:25 111.11395:21 121.10034:74 135.10675:25 135.11163:25 163.81599:21 227.16548:21 251.22641:25 336.32016:21 529.89429:21 589.48383:129 589.50769:269	25910	24276	24370	19417	18884	15398	24644	27132	34846	20026	27315	21308	18407	24036	13528	20030	28009	21432
461	9.611	589.521	Unknown	[M+H]+	ion correlated with 530	0.875	TRUE	null	null	null	null	null	null	999	FALSE	FALSE	FALSE		FALSE	FALSE	null	null	null	null	null	null	100	22.93	pos-s-21	589.50085:976 590.5042:746 591.50756:7572	71.09338:21 95.08153:25 109.09582:25 198.09241:21 251.23209:49 308.29129:49 325.3114:25 589.50696:122 589.54779:73	53690	56588	47028	35226	34459	31815	27750	30640	31560	94254	14412	21883	10991	18379	36671	15220	35211	30773
462	5.129	589.551	Unknown	[M+H]+	found in higher mz's MsMs_756	1	TRUE	null	null	null	null	null	null	999	FALSE	FALSE	FALSE		FALSE	FALSE	null	null	null	null	null	null	null	142.47	pos-s-03	589.55133:32085 590.55468:18233 591.55804:14764	55.0148:25 55.05331:98 57.06844:74 67.05157:25 67.05733:123 69.03088:122 69.07053:98 71.08984:49 77.03755:25 79.05576:74 81.06972:150 83.0425:25 83.08343:74 85.10114:147 93.07391:98 95.08694:140 97.06483:74 97.10217:122 105.06775:25 107.08678:123 109.10011:147 111.1174:74 121.09467:24 121.09776:146 123.1307:25 135.11053:49 135.11705:161 149.1353:98 163.15089:49 191.18533:21 233.21454:21 257.08594…	190572	146544	173646	142881	145719	121898	96851	149677	212619	200434	128149	144443	123906	181532	137996	91748	114848	104339
767	7.006	758.225	RIKEN P-VS1 ID-9612 from Mouse_Macrophage_WT_N_F1AA	[M+H]+		1	TRUE	10.81	758.222		Unknown			430	TRUE	TRUE	TRUE		FALSE	FALSE	null	null	94.4	99.9	92.4	91.3	89.5	89.75	pos-s-08	758.22076:62051 759.22411:56186 760.22747:31064	59.05831:29 73.04585:338 74.09662:25 146.6216:12 147.06201:848 149.04092:30 184.06963:39 190.99115:14 205.04858:10 207.02859:491 220.40442:13 221.07993:860 223.06024:37 225.03465:16 248.98524:23 265.01401:57 266.17804:10 266.99371:238 280.18576:18 281.04611:3966 282.04681:21 295.09964:120 299.05414:16 324.98358:91 326.96735:293 339.03299:10 339.96637:22 341.00989:1493 342.01608:10 355.06732:633 3…	36812	36472	30329	25907	25063	22128	27000	26833	25994	336780	233889	32743	385521	418989	18019	18575	22926	25598
464	9.974	589.554	Unknown	[M+H]+		0.911	TRUE	null	null	null	null	null	null	999	FALSE	FALSE	FALSE		FALSE	FALSE	null	null	null	null	null	null	100	18.46	pos-s-39	589.53772:1870 590.54107:1268 591.54443:4682	57.06744:16 69.06942:41 85.10249:16 97.09806:16 109.09869:16 123.11205:16 308.28787:16 529.87518:16 589.2558:16 589.3103:16 589.53857:128	47133	46549	40210	30224	26613	26668	41951	43760	53083	4696	41484	40492	23936	21029	22812	26638	35573	34210
502	4.304	604.598	Cer 39:2;3O|Cer 17:1;2O/22:1;O	[M+H-H2O]+		0.857	TRUE	11.2	604.566	C39H75NO4	Cer_HS	MOWYCSHIVMXDFR-UHFFFAOYSA-N	O=C(NC(CO)C(O)C=CCCCCCCCCCCCC)C(O)CCCCCCCCCCC=CCCCCCCCC	410	TRUE	TRUE	TRUE		FALSE	FALSE	null	null	100	99.8	76.7	66.5	100	48.24	pos-s-10	604.60291:1670 605.60626:1741 606.60962:571	55.05343:49 56.89907:25 57.06856:324 65.03554:21 67.05515:195 68.05627:25 69.06948:98 71.04737:49 71.08405:151 79.04839:25 81.06353:24 81.06985:237 82.07234:74 83.08739:98 84.08939:49 85.09997:222 91.04771:25 93.06727:98 95.08434:190 96.08723:74 97.09953:49 99.11349:49 107.08401:74 109.09731:233 110.10069:49 111.1131:49 121.0979:25 121.10098:74 123.11059:98 124.11846:49 132.08414:25 135.11719:137…	17986	17023	17063	14581	17661	20533	13788	29191	16123	16892	24506	28584	19123	21277	20022	16157	17208	22872
466	8.181	591.491	Unknown	[M+H]+		0.946	TRUE	null	null	null	null	null	null	999	FALSE	FALSE	FALSE		FALSE	FALSE	null	null	null	null	null	null	100	27.69	pos-s-50	591.49664:2175 592.49999:1340 593.50335:2021	57.07394:25 81.07366:49 107.08105:25 119.08486:21 135.10727:25 153.12012:21 265.25375:21 279.22336:25 573.57471:21 591.49078:186 591.54193:49	80178	80174	76365	63887	63233	57223	34706	55678	68445	263282	48363	26255	53781	37078	105780	30517	38016	34380
504	5.899	604.607	Cer 40:1;2O|Cer 18:1;2O/22:0	[M+H-H2O]+		1	TRUE	13.02	604.603	C40H79NO3	Cer_NS	KEPQASGDXIEOIL-UHFFFAOYSA-N	O=C(NC(CO)C(O)C=CCCCCCCCCCCCCC)CCCCCCCCCCCCCCCCCCCCC	410	TRUE	TRUE	TRUE		FALSE	FALSE	null	null	100	99.7	95.8	96.4	100	18.34	pos-s-55	604.60168:1879 605.60503:1411 606.60839:524	71.08451:16 252.25925:33 264.26236:379 282.27707:55 340.35852:16 586.58728:25 604.59338:65	21257	20959	19359	15341	17049	14984	12988	17194	24464	27822	16038	16678	12157	17872	18817	13244	15083	13810
468	3.791	591.498	Unknown	[M+H]+		0.875	TRUE	null	null	null	null	null	null	999	FALSE	FALSE	FALSE		FALSE	FALSE	null	null	null	null	null	null	100	17.3	pos-qc-3	591.49591:4548 592.49926:2417 593.50262:403	79.05215:25 99.08:25 105.06504:25 117.0707:25 127.10509:21 149.12865:25 175.14342:21 225.13835:21 243.22267:25 279.24066:25 467.18665:21 539.9433:21 591.46942:73 591.50696:174	25920	22570	20191	14061	15206	12358	24866	25355	19766	18891	18299	9387	17284	8651	15569	12494	18540	15324
469	3.705	591.502	Unknown	[M+H]+		0.964	TRUE	null	null	null	null	null	null	999	FALSE	FALSE	FALSE		FALSE	FALSE	null	null	null	null	null	null	100	13.3	pos-qc-6	591.4967:1882 592.50005:1547 593.50341:639	95.0822:25 95.0863:49 109.09358:25 145.10078:21 261.2168:25 297.28482:21 575.47955:21 591.48511:139 591.58411:49	10315	10433	8559	6916	9613	5707	19875	7404	5964	10139	9589	5718	8857	6375	7975	5294	8879	6778
470	9.935	591.529	Unknown	[M+H]+	ion correlated with 473; found in higher mz's MsMs_965	0.893	TRUE	null	null	null	null	null	null	999	FALSE	FALSE	FALSE		FALSE	FALSE	null	null	null	null	null	null	100	26.79	pos-s-07	591.52435:4425 592.5277:2813 593.53106:6474	55.05325:21 57.06944:49 83.08076:25 97.10202:49 97.10478:25 121.09602:25 135.1152:25 140.1526:21 233.69008:21 247.2345:25 265.2446:25 265.26062:25 591.53247:279	76229	77842	72471	59814	62273	47880	45712	46729	64185	145900	34531	40449	31656	37061	57318	23487	40965	43969
471	9.596	591.532	Unknown	[M+H]+		1	TRUE	null	null	null	null	null	null	999	FALSE	FALSE	FALSE		FALSE	FALSE	null	null	null	null	null	null	100	169.1	pos-s-35	591.52185:3915 592.5252:2120 593.52856:1119	55.05228:25 67.05273:25 67.05848:25 71.08984:25 85.09725:25 99.11615:21 113.09196:25 123.11823:49 135.10887:25 149.12842:25 253.24384:25 255.08501:21 269.68802:21 307.30307:25 308.78818:25 591.22626:25 591.50269:122 591.51294:299	405696	429472	364527	284552	301198	279134	211123	241962	300353	554992	133982	193114	117685	161058	295791	110175	231554	208014
472	10.34	591.57	Unknown	[M+H]+		0.839	TRUE	null	null	null	null	null	null	999	FALSE	FALSE	FALSE		FALSE	FALSE	null	null	null	null	null	null	null	14.31	pos-qc-3	591.57782:3202 592.58117:2685 593.58453:2096	57.07171:49 85.09995:25 109.10024:49 121.09945:25 293.16772:21 322.20752:21 589.74359:21 591.56476:146	38090	27679	39501	32207	16925	25592	27110	29869	31019	51409	33694	27379	27428	17796	19239	22353	36152	22397
507	5.69	605.552	DG 33:0	[M+Na]+	found in higher mz's MsMs_579	1	TRUE	12	605.511	C36H70O5	DG	BFIDRLHOPKTGSX-UHFFFAOYSA-N	O=C(OCC(OC(=O)CCCCCCC)CO)CCCCCCCCCCCCCCCCCCCCCCCC	420	TRUE	TRUE	TRUE		FALSE	FALSE	null	null	100	99.8	61.2	75	100	23.65	pos-s-57	605.53912:2118 606.54247:1730 607.54583:738	55.05389:10 57.07113:25 59.06318:10 69.0687:15 71.0856:34 81.07141:25 95.08591:25 97.09971:15 109.10179:29 111.11612:20 121.09479:15 123.11366:20 135.1154:20 149.13171:10 265.25052:20 605.5379:227	44341	41913	37427	32826	32601	31329	19118	30887	26844	57469	24767	34022	22325	37748	39290	23243	28136	29762
508	9.747	605.597	w/o MS2:DG 15:0_18:1(d7)	[M+H]+	found in higher mz's MsMs_975; found in higher mz's MsMs_928	0.893	TRUE	11.13	605.584	C36H61D7O5	DG	GWAPRYUVSHVZHN-ZYYJJESQNA-N	OC[C@]([H])(OC(CCCCCCC/C=C\CCCCCC([2H])([2H])C([2H])([2H])C([2H])([2H])[2H])=O)COC(CCCCCCCCCCCCCC)=O	530	TRUE	TRUE	FALSE		FALSE	FALSE	null	null	97.8	100	null	null	null	829.82	pos-qc-4	605.59717:131246 606.60052:164255 607.60388:66556	53.03657:123 55.05225:2759 56.05737:74 57.06947:9020 65.03312:25 65.03764:74 67.05384:4375 68.05495:98 69.06932:6600 70.07005:98 70.87108:74 71.04958:98 71.08389:6552 74.46546:21 77.04121:98 79.05322:861 80.05576:49 81.06841:9050 82.07089:49 82.83543:74 83.08466:7628 84.09049:74 84.84496:74 85.06225:249 85.10108:3999 87.07882:74 89.25816:21 91.05154:122 93.06843:1040 94.07155:49 94.79838:74 95.08…	705288	616503	774024	465606	452410	369259	172008	340712	433961	792092	242326	197172	112616	120882	222397	200003	180065	546812
510	6.47	607.392	DG 34:6	[M+Na]+	found in higher mz's MsMs_717; found in higher mz's MsMs_626; similar chromatogram in higher mz_587	0.804	TRUE	9.1	607.433	C37H60O5	DG	UPSGVRSBBJOKOF-UHFFFAOYSA-N	O=C(OCC(OC(=O)CCCCCCC=CCC=CCC=CCC=CCC=CCC=CCC)CO)CCCCCCC	420	TRUE	TRUE	TRUE		FALSE	FALSE	null	null	100	100	32.8	75	100	8.79	pos-s-37	607.4082:801 608.41155:693 609.41491:94	71.08642:21 300.90436:21 309.0278:21 327.06958:49 370.3028:21 383.16086:25 439.19272:98 495.25467:122 503.27521:21 544.87476:21 551.31714:73 607.36206:49 607.5177:49 607.55225:152	14332	17422	15294	12751	11856	9019	13572	15462	12864	14315	15392	5382	7864	9151	9354	7729	11003	10231
476	4.206	595.585	Unknown	[M+H]+	similar chromatogram in higher mz_514	0.875	TRUE	null	null	null	null	null	null	999	FALSE	FALSE	FALSE		FALSE	FALSE	null	null	null	null	null	null	null	56.24	pos-s-47	595.58527:91053 596.58862:48157 597.59198:9804	58.88485:123 59.0605:5330 59.39853:49 73.04588:25 281.29773:123 282.2753:229 295.25858:21 299.29422:98 474.97281:25 474.99423:49 537.52466:130 595.30945:25 595.56287:49	21763	19765	17967	17410	18774	17811	17996	23170	27084	21814	25064	7745	10232	9786	10335	7504	6815	8375
511	3.877	607.504	SM 26:1;3O	[M+H]+	found in higher mz's MsMs_749	0.982	TRUE	7.12	607.445	C31H63N2O7P	SM	ITEAHDNBGYQMML-UHFFFAOYSA-N	O=C(NC(COP(=O)([O-])OCC[N+](C)(C)C)C(O)C(O)CCCC=CCCC)CCCCCCCCCCCCC	420	TRUE	TRUE	TRUE		FALSE	FALSE	null	null	92.1	99.9	33.7	59.9	100	24.58	pos-s-50	607.49908:1663 608.50243:1380 609.50579:1882	67.05061:25 67.05406:49 79.05341:25 85.06633:21 91.05441:25 93.07132:49 107.08251:25 116.06458:21 119.07568:25 141.06633:21 161.1281:49 184.10582:21 252.97334:21 607.28351:25 607.5014:49	29323	24477	25834	20517	22113	21662	20946	21469	32959	31145	31333	27570	14604	29504	22155	15057	22822	24160
478	3.454	597.481	Unknown	[M+H]+		0.875	TRUE	null	null	null	null	null	null	999	FALSE	FALSE	FALSE		FALSE	FALSE	null	null	null	null	null	null	100	7.35	pos-qc-3	597.47955:1197 598.4829:817 599.48626:677	59.0606:21 93.06734:25 115.08418:21 129.0713:25 143.08717:21 145.05954:25 197.12968:21 237.00616:21 281.04227:25 311.25717:21 365.04007:21 439.96689:21 525.85901:21 597.47778:154	10849	9838	9621	8130	7958	7285	7394	12679	13684	12564	10626	8674	8507	9679	8012	7459	7082	9252
515	3.929	609.526	VAE 21:4	[M+Na]+		0.893	TRUE	12.59	609.464	C41H62O2	VAE	ROTBTEPLGDURAU-UHFFFAOYSA-N	O=C(OCC=C(C=CC=C(C=CC1=C(C)CCCC1(C)C)C)C)CCCCCCCC=CCC=CCC=CCC=CCC	410	TRUE	TRUE	TRUE		FALSE	FALSE	null	null	81.4	99.6	4.8	58.1	100	18.68	pos-s-41	609.51959:3327 610.52294:2423 611.5263:1070	55.05348:25 57.07179:74 69.06954:25 71.08647:49 81.06739:21 85.09745:49 109.10033:49 119.08198:25 121.09799:21 155.17976:21 269.2254:21 507.41708:21 609.48724:49 609.52191:182	16318	20746	13694	10605	11976	10176	10941	13157	17705	21218	25671	7703	10696	11244	21633	19007	10581	17822
480	7.138	597.493	Unknown	[M+H]+	similar chromatogram in higher mz_485; similar chromatogram in higher mz_646	0.929	TRUE	null	null	null	null	null	null	999	FALSE	FALSE	FALSE		FALSE	FALSE	null	null	null	null	null	null	100	9.17	pos-s-52	597.47449:747 598.47784:513 599.4812:155336	65.03873:49 73.04933:21 107.04575:25 117.06551:25 121.0664:25 137.13351:21 145.05859:25 266.01874:21 401.97079:25 463.53186:21 519.89862:21 564.02393:25 597.46173:98 597.49261:98	16124	14643	12806	11839	10142	9954	8037	11791	15746	13753	14314	8842	6424	9771	8719	9750	633	9540
514	4.237	609.522	VAE 22:0	[M+H]+	found in higher mz's MsMs_516	1	TRUE	13.85	609.56	C42H72O2	VAE	YYLPDZSLHKPIGI-UHFFFAOYSA-N	O=C(OCC=C(C=CC=C(C=CC1=C(C)CCCC1(C)C)C)C)CCCCCCCCCCCCCCCCCCCCC	410	TRUE	TRUE	TRUE		FALSE	FALSE	null	null	100	99.5	6.8	72	100	220.88	pos-s-13	609.5213:26105 610.52465:19469 611.52801:16487	55.05281:98 57.03506:49 67.04987:24 67.05217:143 67.59909:21 69.03148:138 69.06996:123 71.08453:74 79.05266:142 81.03374:123 81.06911:152 83.08282:74 85.09793:49 91.05364:140 93.06649:187 95.0863:164 97.09874:123 103.04732:25 105.06995:122 107.08174:98 109.10089:180 111.07825:49 113.09277:21 117.06677:49 119.08411:122 121.10014:171 123.12063:98 129.0703:49 131.08525:74 133.09962:248 135.11304:192…	234778	202586	201222	158506	168301	152261	200996	200257	251455	180772	223045	166479	133228	167542	144022	153339	179393	171229
517	4.606	610.537	DG 34:2|DG 16:0_18:2	[M+NH4]+	adduct linked to 527_[M+Na]+	1	TRUE	10.84	610.541	C37H68O5	DG	SVXWJFFKLMLOHO-UHFFFAOYSA-N	O=C(OCC(OC(=O)CCCCCCCC=CCC=CCCCCC)CO)CCCCCCCCCCCCCCC	410	TRUE	TRUE	TRUE		FALSE	FALSE	null	null	100	99.8	68.8	92	100	158.47	pos-s-22	610.53687:22452 611.54022:21454 612.54358:5793	57.06933:74 67.05717:49 71.08258:49 79.05436:25 81.06578:122 85.0984:25 93.06159:25 95.07725:49 97.09789:49 103.07922:25 109.09562:73 121.10387:98 123.11506:98 125.1381:25 135.11375:98 137.13078:98 147.11488:49 151.15222:49 161.12643:25 221.09496:49 237.21989:25 239.23416:74 245.21822:74 252.26256:21 263.2244:24 263.23578:122 266.98975:98 311.25458:181 313.26562:1112 336.23117:25 337.26895:1050 3…	85561	85407	78834	60898	71769	62841	40266	81521	55119	99861	48703	64121	55995	72729	82327	65439	61659	61917
483	8.835	599.497	Unknown	[M+H]+	found in higher mz's MsMs_968	1	TRUE	null	null	null	null	null	null	999	FALSE	FALSE	FALSE		FALSE	FALSE	null	null	null	null	null	null	100	555.57	pos-s-04	599.49713:353084 600.50048:168617 601.50384:643614	51.02745:25 55.05439:387 57.02926:49 57.06848:249 67.05277:1529 69.0694:1003 71.08515:98 77.03514:98 79.05206:561 81.06851:2262 83.04896:98 83.08349:408 85.10249:74 91.053:293 93.06584:618 95.0829:1696 97.06351:98 97.09808:518 99.0799:98 105.06782:478 107.08395:895 109.10019:1495 111.06423:24 111.0805:228 111.116:235 113.09354:98 115.11714:21 117.06908:144 119.0849:400 121.09939:1006 123.1121:712…	806565	1062367	1086195	847375	870359	779524	210094	351722	251117	3202218	144108	166911	89908	82536	1043731	84460	342066	410687
484	3.52	599.5	Unknown	[M+H]+		1	TRUE	null	null	null	null	null	null	999	FALSE	FALSE	FALSE		FALSE	FALSE	null	null	null	null	null	null	100	35.32	pos-s-58	599.49365:3281 600.497:2162 601.50036:917	55.05485:16 67.05544:33 79.05233:16 81.0675:45 95.08166:16 95.08439:33 107.08685:41 121.06526:16 121.09924:41 123.11347:16 133.09692:33 135.11357:25 147.11284:16 163.14854:25 263.23364:53 599.47827:187	39933	39570	36659	28178	29988	27660	33726	50498	47756	47418	30496	38295	31287	41044	28652	22708	32844	25734
518	4.604	610.597	DG O-35:2|DG O-17:0_18:2	[M+NH4]+		1	TRUE	12.47	610.577	C38H72O4	EtherDG	MTQKZOMECJFEOV-UHFFFAOYSA-N	O=C(OC(CO)COCCCCCCCCCCCCCCCCC)CCCCCCCC=CCC=CCCCCC	410	TRUE	TRUE	TRUE		FALSE	FALSE	null	null	100	99.7	30.2	63.1	100	30.96	pos-qc-4	610.60004:1281 611.60339:1527 612.60675:738	57.06948:131 67.055:98 79.05447:25 81.06968:98 85.0985:49 95.08416:98 105.07056:25 109.10005:123 119.08169:25 121.09769:49 133.1003:25 149.12834:49 151.15558:49 175.14864:25 179.17928:49 221.07794:25 245.22659:74 257.22528:25 257.23877:49 263.23074:74 264.26538:49 281.03217:25 307.45056:21 311.25888:200 313.26993:630 337.27075:894 339.28906:238 355.04642:25 573.71393:21 575.49677:362 584.55737:21	6836	8618	8473	5235	9010	8599	6237	8966	9007	12325	4440	8617	8265	9964	8157	7191	8811	6420
486	9.17	599.504	Unknown	[M+H]+	found in higher mz's MsMs_969	1	TRUE	null	null	null	null	null	null	999	FALSE	FALSE	FALSE		FALSE	FALSE	null	null	null	null	null	null	100	78.59	pos-s-33	599.49347:22848 600.49682:12265 601.50018:1284939	57.03337:49 67.05032:73 67.05148:173 77.03868:25 79.05814:49 81.06834:292 83.08459:98 87.60201:21 93.07108:98 95.08546:197 97.11172:25 105.06474:49 107.08521:122 107.09537:24 109.09852:98 117.07494:25 119.08315:135 121.09917:98 123.11499:122 131.08907:74 133.097:98 135.11691:174 137.13069:49 145.09969:49 149.12659:74 161.1227:25 161.12982:123 163.14177:49 173.13202:25 175.14304:74 187.14186:25 19…	133808	146842	146007	113151	112830	109441	36518	64410	47936	378189	36497	29223	21134	18852	152625	17737	52210	61477
487	4.255	601.515	Unknown	[M+H]+		0.911	TRUE	null	null	null	null	null	null	999	FALSE	FALSE	FALSE		FALSE	FALSE	null	null	null	null	null	null	100	19.14	pos-qc-5	601.50812:3178 602.51147:2230 603.51483:42366	69.06591:25 81.03944:25 83.08475:25 93.078:25 99.08127:21 105.0649:25 109.09428:25 109.09575:49 119.08025:25 131.07637:25 147.12001:21 161.089:25 261.26971:21 268.94193:25 305.25735:25 331.26999:21 524.06384:21 601.4964:73 601.53082:130	47014	36282	36587	24324	30929	22918	43653	28565	32679	38579	41414	21806	21589	22835	29101	26728	36061	29847
488	9.155	601.516	Unknown	[M+H]+	found in higher mz's MsMs_969	1	TRUE	null	null	null	null	null	null	999	FALSE	FALSE	FALSE		FALSE	FALSE	null	null	null	null	null	null	100	3890.56	pos-s-22	601.51306:1196994 602.51641:581869 603.51977:1079912	55.0542:1348 57.06829:437 59.04844:49 65.03527:123 67.05373:2492 68.05717:49 69.06805:1731 71.08615:261 73.36751:21 77.0362:98 79.05314:650 81.06834:3238 82.83664:74 83.08331:1151 85.06607:98 85.10102:206 91.05284:325 93.06839:883 94.80108:74 95.08411:4139 97.06059:73 97.09931:897 99.07696:146 104.75578:49 105.06767:392 107.08381:865 108.76904:98 109.09858:2796 111.08036:260 111.1129:536 113.0949…	5266018	6039732	7641904	7283418	4334222	3676622	1668676	3057078	3004570	13606440	1080606	2324784	1094263	1142320	4697764	1041285	3767084	3438192
489	4.719	601.518	Unknown	[M+H]+	found in higher mz's MsMs_536; similar chromatogram in higher mz_567; found in higher mz's MsMs_567	0.875	TRUE	null	null	null	null	null	null	999	FALSE	FALSE	FALSE		FALSE	FALSE	null	null	null	null	null	null	100	16.97	pos-s-04	601.50537:2894 602.50872:1816 603.51208:8097	67.04929:25 73.04108:21 86.09044:21 95.08286:74 107.08245:25 111.11742:21 135.1171:25 236.07994:21 247.22621:25 347.33389:21 397.23044:21 481.22427:21 601.24231:25 601.51416:281	27797	23990	22024	19069	19150	17233	12560	18120	22946	26495	16213	19745	16045	23553	20407	16745	18900	19119
520	4.673	611.544	VAE 21:3	[M+Na]+	found in higher mz's MsMs_521	0.839	TRUE	12.97	611.48	C41H64O2	VAE	MGRCJRAGEXAYBB-UHFFFAOYSA-N	O=C(OCC=C(C=CC=C(C=CC1=C(C)CCCC1(C)C)C)C)CCCCCCCC=CCC=CCC=CCCCCC	410	TRUE	TRUE	TRUE		FALSE	FALSE	null	null	100	99.7	5.5	77	100	1373.6	pos-s-31	611.53583:98960 612.53918:37064 613.54254:12997	55.05312:183 57.07036:179 59.05809:25 67.0502:73 67.05365:311 69.03181:339 69.06796:291 71.08369:193 73.078:21 79.053:148 81.06567:49 81.06819:338 83.08316:137 85.10086:49 91.05265:173 93.0682:142 95.08528:219 97.06315:175 97.09909:143 105.06743:123 107.08646:283 109.10124:205 111.11411:122 115.05499:25 117.06713:74 119.08599:162 121.10204:325 123.1132:145 125.12994:49 129.06429:49 129.06747:98 1…	866696	850433	723991	598700	662306	606535	664821	911358	976518	676455	762810	705190	669345	756116	569349	562977	750416	665300
491	3.907	601.519	Unknown	[M+H]+		1	TRUE	null	null	null	null	null	null	999	FALSE	FALSE	FALSE		FALSE	FALSE	null	null	null	null	null	null	100	225.37	pos-s-55	601.51044:31786 602.51379:13403 603.51715:3716	55.055:98 67.04988:24 67.05563:284 69.06762:98 79.05381:49 81.06899:273 83.08268:123 93.06626:98 95.08467:201 97.09985:123 107.08137:74 109.09609:98 109.09902:122 119.079:25 121.10115:122 123.11541:122 133.08278:25 133.10059:74 135.11398:145 149.12682:25 163.14369:74 165.15369:25 175.14677:74 263.23453:98 265.24643:122 601.50232:2341	185353	315867	302463	140824	234737	248015	306309	340423	353328	180703	283922	328749	229705	169839	163174	183132	292691	246506
492	3.847	601.598	Unknown	[M+H]+		0.857	TRUE	null	null	null	null	null	null	999	FALSE	FALSE	FALSE		FALSE	FALSE	null	null	null	null	null	null	null	29.34	pos-s-13	601.60699:878 602.61034:1095 603.6137:284	57.06897:49 67.051:122 67.0556:133 69.06528:49 69.06994:143 71.08569:74 79.05138:25 79.05638:74 81.06908:264 83.08535:98 91.05763:25 93.06511:74 95.08353:176 97.09871:74 105.06847:25 107.08316:74 109.10085:152 111.08413:49 121.10164:175 123.11436:98 133.09311:25 133.09958:74 135.11462:129 137.12509:74 139.12558:25 149.1259:49 151.14793:74 161.12376:25 233.23495:21 247.23613:49 265.24405:98 601.50…	7564	4402	5401	4297	5598	4904	4299	9594	12026	4485	4658	8609	3795	12245	5936	4320	4019	4507
521	4.68	611.596	w/o MS2:NAOrn 8:0;O(FA 23:0)	[M+H]+		0.911	TRUE	8.77	611.536	C36H70N2O5	NAOrn	WDEHUJKPNZLTBK-UHFFFAOYSA-N	O=C(OC(CCC)CCCC(=O)NC(C(=O)O)CCCN)CCCCCCCCCCCCCCCCCCCCCC	530	TRUE	TRUE	FALSE		FALSE	FALSE	null	null	61.5	99.9	null	null	null	56.25	pos-s-39	611.59631:3424 612.59966:5054 613.60302:4372	55.01699:49 55.05342:154 57.03146:123 57.07067:211 59.05841:74 65.0378:25 67.054:378 69.03333:451 69.07065:238 71.04737:49 71.08523:145 79.05338:435 81.06353:49 81.06859:311 83.04775:74 83.08228:229 87.05412:25 91.05308:315 93.06321:24 93.06863:447 95.05288:49 95.08298:573 97.05806:49 97.06359:298 97.10092:186 103.03246:25 105.06789:246 107.08402:491 109.09879:292 111.11163:98 115.04947:49 116.06…	10808	25516	23619	8949	11443	23680	16418	18166	28995	11959	21907	28499	22989	28932	24441	23083	22673	12684
494	5.629	603.528	Unknown	[M+H]+		0.875	TRUE	null	null	null	null	null	null	999	FALSE	FALSE	FALSE		FALSE	FALSE	null	null	null	null	null	null	100	4.99	pos-s-08	603.52197:952 604.52532:555 605.52868:1225	603.5307:93	16499	12591	16507	13006	11445	10981	9037	13034	11718	11616	11615	17496	11326	14556	9797	10647	14605	15932
495	4.711	603.531	Unknown	[M+H]+		0.875	TRUE	null	null	null	null	null	null	999	FALSE	FALSE	FALSE		FALSE	FALSE	null	null	null	null	null	null	100	33.35	pos-s-26	603.52411:5174 604.52746:2928 605.53082:16092	55.06019:25 57.06696:49 67.05341:49 72.09383:21 81.06792:49 95.08089:25 95.08499:49 105.07575:25 109.10094:98 121.1048:49 123.1191:49 125.13432:25 153.12285:21 189.17181:21 225.14966:21 277.25882:21 295.18073:21 307.29449:98 323.28241:25 493.4678:21 603.52344:302	68192	58576	69904	50080	48576	40269	45224	57034	55862	73402	69108	52994	40171	43479	52362	48690	50696	56422
496	4.304	603.536	Unknown	[M+H]+	found in higher mz's MsMs_739; similar chromatogram in higher mz_765; similar chromatogram in higher mz_563; similar chromatogram in higher mz_684; similar chromatogram in higher mz_770; found in higher mz's MsMs_788	1	TRUE	null	null	null	null	null	null	999	FALSE	FALSE	FALSE		FALSE	FALSE	null	null	null	null	null	null	100	1460.41	pos-s-32	603.53003:159601 604.53338:59040 605.53674:12116	55.01876:25 55.05312:215 57.06824:660 65.04085:25 67.0525:798 69.06912:172 71.08368:303 79.0505:98 79.05923:49 81.06819:782 83.08316:368 85.09956:225 91.04863:25 91.05801:25 93.06549:149 95.08254:663 97.09909:280 99.07813:74 99.11166:49 103.05764:21 105.06454:74 107.08355:129 109.09831:484 111.11559:141 119.07986:98 121.09895:232 123.11632:413 133.09027:24 133.09998:139 135.10851:73 137.12715:122…	1626303	1594447	1502913	1308292	1256312	1140632	1310192	1319371	1236813	1369809	2082971	1769208	1078511	1077072	1167958	1457803	1290758	1770297
522	5.046	612.56	DG 34:1|DG 16:0_18:1	[M+NH4]+	adduct linked to 475_[M+H]+	1	TRUE	11.7	612.556	C37H70O5	DG	YEJYLHKQOBOSCP-UHFFFAOYSA-N	O=C(OCC(OC(=O)CCCCCCCC=CCCCCCCCC)CO)CCCCCCCCCCCCCCC	410	TRUE	TRUE	TRUE		FALSE	FALSE	null	null	100	99.8	61.9	92.5	100	45.88	pos-qc-3	612.55414:17140 613.55749:14235 614.56085:4172	55.05233:49 57.0685:98 60.08076:21 67.05624:49 69.07059:74 71.08162:73 71.08398:138 79.05083:25 81.06473:74 83.08221:98 85.09861:74 95.08154:49 103.07369:25 105.07069:25 107.0491:234 109.10017:74 111.07605:49 117.09032:74 119.04507:74 121.06077:25 121.0654:98 121.09782:74 123.11674:98 131.07642:25 133.0551:49 133.0632:291 135.11549:122 137.13089:25 141.16144:21 145.06439:123 147.07922:181 151.145…	101307	82141	87538	65659	81302	70965	25269	37183	49903	239006	38194	60059	30750	62892	116244	46378	56638	73424
498	9.484	603.537	Unknown	[M+H]+	found in higher mz's MsMs_973	1	TRUE	null	null	null	null	null	null	999	FALSE	FALSE	FALSE		FALSE	FALSE	null	null	null	null	null	null	100	18856	pos-s-41	603.53186:1669370 604.53521:783538 605.53857:203789	53.03786:74 55.05357:2061 57.07082:1151 65.03571:74 67.05302:2891 69.06966:3919 71.08422:327 77.03787:98 79.05358:804 81.06879:3773 83.08504:3219 84.20287:49 85.06264:370 85.10147:447 89.01346:21 91.05329:123 93.0702:1273 94.79744:74 95.08457:4317 97.05967:73 97.06243:122 97.10115:1798 99.07742:163 105.06957:137 107.08282:1293 109.09904:3487 110.47232:49 111.07639:314 111.11633:799 113.09537:136 …	48470520	51879924	46904628	36187576	36666116	27980260	17909516	12878122	23130990	70165200	10767439	16919022	5146548	6876954	31129426	14728660	33957764	36734104
499	9.414	603.599	Unknown	[M+H]+		0.875	TRUE	null	null	null	null	null	null	999	FALSE	FALSE	FALSE		FALSE	FALSE	null	null	null	null	null	null	null	535.82	pos-qc-4	603.59973:40013 604.60308:54562 605.60644:62039	53.03763:74 55.05438:3137 57.03242:277 57.06846:1812 59.04861:49 62.2592:21 65.03657:49 66.85526:74 67.05275:3868 68.86428:98 69.06938:4075 71.04609:138 71.08513:806 75.29854:21 77.03757:123 79.05203:729 81.06847:4582 83.08473:3557 85.06491:203 85.10116:394 91.05296:140 93.06851:1332 94.79983:49 95.08423:6946 97.06347:153 97.08836:95 97.1008:2533 99.07706:143 101.09299:74 105.07064:98 107.0868:11…	363078	357264	398328	255688	168187	314977	220893	215400	262115	253060	158697	159127	65800	117550	402672	163011	160838	319757
500	4.249	603.599	Unknown	[M+H]+		0.804	TRUE	null	null	null	null	null	null	999	FALSE	FALSE	FALSE		FALSE	FALSE	null	null	null	null	null	null	null	36.08	pos-qc-4	603.60938:1519 604.61272:1077 605.61608:318	55.05329:74 55.06162:25 59.87962:21 67.0527:139 69.06349:24 69.06932:98 71.07915:25 71.08507:98 79.06319:25 81.06841:152 83.08466:123 85.0985:74 91.04887:25 91.0569:25 95.08415:203 97.09657:49 107.08236:49 107.08672:25 109.09858:193 111.11289:49 121.09614:98 121.10232:122 123.11816:98 131.0843:49 133.10028:25 135.11696:98 147.11308:25 163.14539:49 263.21933:25 265.2449:98 265.27005:25 601.64081:2…	14077	9320	10750	8277	18279	7383	11519	17224	20348	10856	10889	28934	9964	15155	19251	12763	8118	14673
501	9.734	603.699	Unknown	[M+H]+		0.893	TRUE	null	null	null	null	null	null	999	FALSE	FALSE	FALSE		FALSE	FALSE	null	null	null	null	null	null	null	71.61	pos-qc-3	603.70349:7216 604.70684:3573 605.7102:1586	55.05444:552 57.06958:275 65.04343:25 67.05511:433 69.06945:602 71.08401:409 79.0546:222 81.06855:591 83.08353:781 85.10252:122 93.06588:266 95.08431:1165 97.06493:74 97.09812:526 99.07854:98 107.08398:306 109.09875:680 111.07906:98 111.11455:248 113.09357:74 121.09943:590 123.10902:24 123.11213:192 125.09119:25 125.12886:156 127.10661:49 131.08932:25 135.10249:24 135.11554:612 137.12766:132 139.…	44865	27487	23027	26345	10982	29648	20170	11310	17647	67555	17706	10713	4733	7091	16463	8282	16554	25092
523	5.044	612.598	MG 35:1	[M+NH4]+		0.929	TRUE	12.73	612.593	C38H74O4	MG	OZWDVOCVLLMBBC-UHFFFAOYSA-N	O=C(OCC(O)CO)CCCCCCCCCCCCCCCCCCCCCCC=CCCCCCCCCCC	410	TRUE	TRUE	TRUE		FALSE	FALSE	null	null	100	99.7	38.2	87.2	100	57.8	pos-s-15	612.59851:2264 613.60186:3435 614.60522:1786	57.06799:123 59.06431:25 71.08224:49 81.06541:25 81.06793:123 83.08291:122 85.1019:74 91.05106:25 95.08503:98 105.06574:98 105.0715:25 107.04556:122 109.09953:143 111.11386:74 117.0927:74 121.06165:74 121.10026:137 123.11765:74 133.05766:73 133.06415:305 135.07892:49 139.11253:49 145.05356:25 145.06538:74 147.07852:98 149.09697:49 159.07854:49 161.09904:25 163.07675:141 167.14093:25 171.08255:74 …	16682	15807	10460	11433	15314	12028	7430	9913	12358	27761	6627	13920	9516	14268	16329	10612	11655	12670
524	4.398	613.548	NAGly 34:1;2O|NAGly 12:0;O(FA 22:0)	[M+NH4]+	found in higher mz's MsMs_887	0.946	TRUE	10.29	613.551	C36H69NO5	NAGly	BPBYMZITWAGANC-UHFFFAOYSA-N	O=C(O)CNC(=O)CCCCCC(OC(=O)CCCCCCCCCCCCCCCCCCCCC)CCCCC	410	TRUE	TRUE	TRUE		FALSE	FALSE	null	null	100	99.8	39.2	54.1	100	67.88	pos-s-13	613.55377:9168 614.55712:5817 615.56048:2008	57.02974:25 57.03398:74 57.07108:178 69.0676:25 71.0845:132 81.07287:25 83.08407:49 91.04959:25 91.0536:25 99.11826:49 107.04685:74 111.12554:25 121.10008:25 129.06706:21 133.0591:74 134.06458:74 135.11462:25 137.12837:21 147.08002:98 155.49347:21 161.1291:25 163.07294:74 173.09065:25 181.07877:25 190.09357:21 221.10631:21 249.10631:21 256.25305:49 273.17801:21 289.23441:21 325.85617:21 459.67197…	56986	65702	63288	42378	48190	51248	59810	70885	74600	56251	64316	56739	50505	53466	44009	98866	54874	48701
525	5.538	614.564	DG 34:0|DG 16:0_18:0	[M+NH4]+	adduct linked to 482_[M+H]+	1	TRUE	12.88	614.572	C37H72O5	DG	ONCLVQFEAFTXMN-UHFFFAOYSA-N	O=C(OCC(OC(=O)CCCCCCCCCCCCCCCCC)CO)CCCCCCCCCCCCCCC	410	TRUE	TRUE	TRUE		FALSE	FALSE	null	null	100	99.7	73	80.9	100	300.74	pos-s-34	614.57391:9347 615.57726:5869 616.58062:1638	57.03461:25 57.06959:75 59.05947:16 69.06713:16 71.0864:67 81.06984:61 83.08483:25 85.10255:49 89.05959:16 95.08161:76 97.09677:41 107.04773:25 108.05041:16 109.09734:86 111.11608:41 123.11686:41 137.13431:33 151.13863:16 221.22656:16 239.22993:43 257.2348:16 257.24606:46 267.26505:41 285.27362:25 313.26562:542 341.27521:32 341.29593:584 345.14612:16 577.74554:25 579.52106:941	215586	205316	192368	162722	164790	160994	101404	186475	167802	238086	135751	151611	128213	151414	144057	142342	342869	339715
505	3.989	605.317	Unknown	[M+H]+	similar chromatogram in higher mz_561; found in higher mz's MsMs_561	1	TRUE	null	null	null	null	null	null	999	FALSE	FALSE	FALSE		FALSE	FALSE	null	null	null	null	null	null	null	2070.73	pos-qc-3	605.31427:221225 606.31762:91579 607.32098:14674	57.06846:743 59.0594:25 69.06938:25 81.06847:21 83.05275:74 91.05161:49 117.07355:25 119.08634:74 121.0993:184 126.04398:21 128.05748:74 131.08276:123 139.04362:25 141.06801:269 143.08183:134 143.09358:49 145.54977:21 147.01787:307 147.11317:443 155.08336:98 157.10127:123 159.07738:426 161.09076:74 163.10962:49 165.03108:98 175.02431:73 177.1004:49 187.02104:74 187.10741:122 187.14964:74 193.0408…	859665	823314	772327	686380	790997	690371	99763	100933	108188	177039	66498	730464	771854	582096	930187	772165	1770139	1726615
506	4.653	605.549	Unknown	[M+H]+	found in higher mz's MsMs_745	0.982	TRUE	null	null	null	null	null	null	999	FALSE	FALSE	FALSE		FALSE	FALSE	null	null	null	null	null	null	100	104.78	pos-s-57	605.54224:15039 606.54559:8732 607.54895:2109	57.06904:211 59.06105:49 69.0699:144 71.08327:98 81.06513:24 81.06892:98 83.08261:123 85.10287:98 95.08047:74 97.09975:150 99.1151:49 107.0827:25 109.10038:74 111.11617:74 121.09793:74 123.11372:74 135.11057:25 151.14867:49 213.09894:21 247.23824:74 265.24377:74 267.25873:49 605.53467:1647	98311	94178	85637	73442	62539	70305	90908	86652	92143	127707	64046	102834	51759	183712	123810	126363	70265	72477
527	4.604	615.501	DG 34:2	[M+Na]+	adduct linked to 517_[M+NH4]+	1	TRUE	10.77	615.496	C37H68O5	DG	DPWHHRVJHABNSH-UHFFFAOYSA-N	O=C(OCC(OC(=O)CCCCCCCCCCCCCC=CCC=CCCCCCCC)CO)CCCCCCC	420	TRUE	TRUE	TRUE		FALSE	FALSE	null	null	100	99.8	75.8	75	100	19.19	pos-s-45	615.49524:2244 616.49859:1400 617.50195:1032	59.05851:25 83.08365:25 108.05484:21 133.10057:21 179.06874:21 254.944:21 288.21744:21 303.2186:25 615.40057:24 615.48065:378 615.53284:97 615.56067:49	23281	20809	20816	17655	18933	17863	12977	21816	14590	24663	12484	15838	16663	17623	20437	14041	17493	18130
529	5.045	617.512	DG 34:1	[M+Na]+		1	TRUE	11.53	617.511	C37H70O5	DG	GXKVCDAYOVXTID-UHFFFAOYSA-N	O=C(OCC(OC(=O)CCCCCCCCCCCCCC=CCCCCCCCCCC)CO)CCCCCCC	420	TRUE	TRUE	TRUE		FALSE	FALSE	null	null	100	99.8	70.4	75	100	47.35	pos-s-46	617.50629:8693 618.50964:4960 619.513:1450	85.09882:21 309.30179:21 316.12579:21 339.25607:25 339.28708:49 599.57477:21 617.49176:1251 617.57892:49	61942	52215	57635	42161	43645	40766	23535	27352	34516	121631	27957	35170	23202	39929	59798	29092	34577	36850
509	5.157	607.39	Unknown	[M+H]+	found in higher mz's MsMs_604; found in higher mz's MsMs_605; found in higher mz's MsMs_625	1	TRUE	null	null	null	null	null	null	999	FALSE	FALSE	FALSE		FALSE	FALSE	null	null	null	null	null	null	100	50.19	pos-s-05	607.39606:9824 608.39941:6063 609.40277:1686	85.10351:49 248.43391:21 308.29214:25 327.06348:24 327.07108:189 383.11298:24 383.12946:270 439.04141:25 439.2002:453 471.50198:21 495.26566:742 551.28912:24 551.32538:297 607.37067:122 607.57123:74	52317	52232	52003	42495	41474	41364	53892	76258	54965	49677	54569	46808	48870	51042	39262	38998	26486	25398
531	6.271	618.615	Cer 41:1;2O|Cer 18:1;2O/23:0	[M+H-H2O]+		0.982	TRUE	13.16	618.618	C41H81NO3	Cer_NS	NAJHAHQNQCNWOP-UHFFFAOYSA-N	O=C(NC(CO)C(O)C=CCCCCCCCCCCCCC)CCCCCCCCCCCCCCCCCCCCCC	410	TRUE	TRUE	TRUE		FALSE	FALSE	null	null	100	99.8	86.9	93.1	100	14.68	pos-s-19	618.61615:1810 619.6195:1490 620.62286:708	67.05259:16 252.26686:25 264.26572:219 282.276:58 354.37042:16 588.59961:16 600.60309:25 618.61218:76	12865	12269	11139	8999	9479	8478	8898	10017	12051	14041	12362	10007	7625	9690	8244	9776	10357	11186
536	4.728	619.533	TG 33:0|TG 8:0_8:0_17:0	[M+Na]+	found in higher mz's MsMs_567	0.893	TRUE	9.91	619.491	C36H68O6	TG	LCHVHIOVRGUVKS-UHFFFAOYSA-N	O=C(OCC(OC(=O)CCCCCCC)COC(=O)CCCCCCCCCCCCCCCC)CCCCCCC	410	TRUE	TRUE	TRUE		FALSE	FALSE	null	null	100	99.9	31	73.8	100	4.93	pos-s-26	619.5271:1053 620.53045:800 621.53381:1237	55.05292:10 95.08229:12 95.09187:12 123.11292:10 167.14079:10 251.19481:10 281.24066:10 323.26236:10 349.27573:10 355.3707:25 381.39777:25 475.42511:10 527.47632:25 583.51489:10 601.49835:25 619.53113:83 619.60449:25	11345	10535	10549	7827	9370	7531	8640	9111	8839	10677	6914	8002	7685	10296	8536	8507	8453	7174
535	5.531	619.528	DG 34:0	[M+Na]+		1	TRUE	12.61	619.527	C37H72O5	DG	SSJMMYPUZPYGQU-UHFFFAOYSA-N	O=C(OCC(OC(=O)CCCCCCC)CO)CCCCCCCCCCCCCCCCCCCCCCCCC	420	TRUE	TRUE	TRUE		FALSE	FALSE	null	null	100	99.8	88	75	100	288.51	pos-s-03	619.52686:50939 620.53021:23990 621.53357:5244	265.27029:21 279.22394:25 311.30865:21 329.09259:21 355.36676:25 534.08301:21 601.5932:25 619.51569:5358 619.62048:49	304736	297231	292831	247476	234052	240025	172875	329790	288683	293128	268657	230063	202987	236202	203343	219154	489530	475790
513	6.214	607.57	Unknown	[M+H]+	found in higher mz's MsMs_581; found in higher mz's MsMs_548	1	TRUE	null	null	null	null	null	null	999	FALSE	FALSE	FALSE		FALSE	FALSE	null	null	null	null	null	null	100	1629.46	pos-qc-8	607.56335:156382 608.5667:63709 609.57006:12439	53.03839:10 55.05411:49 57.06925:618 67.04787:12 67.05476:141 69.07027:110 71.08484:494 81.06818:215 83.0806:37 83.08572:144 85.09956:241 93.07362:12 95.08392:330 97.10049:207 99.11447:61 109.09835:317 111.11415:177 113.13049:37 123.10704:37 123.11483:231 125.13158:49 127.14732:49 135.11023:12 137.12888:165 141.15274:12 145.05896:10 151.14502:69 165.16425:61 207.20221:25 227.22285:10 249.23997:12…	1261594	1133958	1084277	959207	940923	840680	738251	1550292	1358816	1175631	1319381	890386	921249	1053868	688468	883158	3079433	2790110
539	2.734	621.4	w/o MS2:SM 27:4;2O	[M+H]+		0.946	FALSE	6.52	621.4	C32H59N2O6P	SM	DLGGEDDSACXZMC-UHFFFAOYSA-N	O=C(NC(COP(=O)([O-])OCC[N+](C)(C)C)C(O)C=CCCCCCCC)CCCCC=CCC=CCC=CCC	530	TRUE	TRUE	FALSE		FALSE	FALSE	null	null	100	99.9	null	null	null	22.81	pos-s-10	621.40009:5688 622.40344:5616 623.4068:1056		19591	20260	18518	17600	18559	18192	6624	10013	12488	6926	8729	12083	12019	9790	6431	6563	16011	7579
541	6.469	622.619	Cer 39:1;4O|Cer 22:0;3O/17:1;(2OH)	[M+H-H2O]+		0.982	TRUE	11.04	622.577	C39H77NO5	Cer_AP	PWCQRCURHBTYLM-UHFFFAOYSA-N	O=C(NC(CO)C(O)C(O)CCCCCCCCCCCCCCCCCC)C(O)CCCCCCC=CCCCCCCC	410	TRUE	TRUE	TRUE		FALSE	FALSE	null	null	100	99.9	80.2	73.1	100	17.75	pos-s-44	622.60742:1501 623.61077:1235 624.61413:178	275.21289:21 311.2919:74 338.31876:24 338.33167:98 356.33356:25 604.60583:21 622.60431:151	21676	16425	22042	15588	13134	14551	17897	22353	17341	22501	13444	16834	22673	16915	19946	14919	34599	32883
516	4.228	609.605	Unknown	[M+H]+	similar chromatogram in higher mz_752; similar chromatogram in higher mz_873	0.893	TRUE	null	null	null	null	null	null	999	FALSE	FALSE	FALSE		FALSE	FALSE	null	null	null	null	null	null	100	36.73	pos-s-37	609.59833:1884 610.60168:1132 611.60504:2573	55.05337:49 57.06849:98 67.05278:123 69.03326:98 69.06824:98 69.07758:25 79.05331:123 81.03313:74 81.0685:134 83.08604:98 91.04763:49 93.06448:24 93.06853:145 95.08425:210 97.06073:74 97.10082:49 105.06348:24 105.06779:153 107.08682:74 109.09869:98 111.11301:49 117.05993:25 117.06904:74 119.08332:122 121.10243:144 123.11517:98 129.10933:21 131.07961:49 133.09232:73 135.12198:74 143.07854:25 145.0…	14192	12269	16555	13230	11671	8345	13953	11928	18116	12965	15487	14077	7628	14284	10635	11400	12853	12636
543	3.573	623.5	DG 35:5	[M+Na]+		0.821	TRUE	9.52	623.465	C38H64O5	DG	BQOIYYTYJIEWIF-UHFFFAOYSA-N	O=C(OCC(OC(=O)CCCCCCCCCC=CCC=CCC=CCC=CCC=CCC)CO)CCCCCCCC	420	TRUE	TRUE	TRUE		FALSE	FALSE	null	null	100	99.8	67.8	75	100	8.5	pos-s-07	623.49561:839 624.49896:644 625.50232:418	79.05322:21 310.28659:21 623.47845:74 623.49951:49	7786	6848	4180	5331	5412	5579	4111	4752	7859	7078	9026	5059	4115	5589	4673	6816	3523	8060
545	7.073	624.623	DG O-36:2|DG O-20:1_16:1	[M+NH4]+		1	TRUE	12.75	624.593	C39H74O4	EtherDG	IPBLZKOXPWKZFJ-UHFFFAOYSA-N	O=C(OC(CO)COCCCCCCCCCCC=CCCCCCCCC)CCCCCCCC=CCCCCCC	410	TRUE	TRUE	TRUE		FALSE	FALSE	null	null	96.1	99.8	16.9	68.5	100	38.07	pos-s-25	624.62213:922 625.62548:777 626.62884:266	311.29211:95 340.34814:48 624.3667:25 624.60516:111	27172	25655	24645	20710	18976	19662	23470	34159	30071	31609	23720	25904	25600	22979	22863	26041	57745	55289
519	4.519	611.542	Unknown	[M+H]+	similar chromatogram in higher mz_816	1	TRUE	null	null	null	null	null	null	999	FALSE	FALSE	FALSE		FALSE	FALSE	null	null	null	null	null	null	100	371.39	pos-s-50	611.53851:99766 612.54186:41797 613.54522:16107	55.0546:174 57.03158:74 57.0708:206 59.05962:74 67.05066:73 67.05411:285 69.03227:372 69.06959:196 71.08533:173 77.03777:25 79.04848:49 79.05597:149 81.06866:296 83.04783:98 83.0862:274 85.09875:123 91.04778:49 91.05447:195 93.06732:181 95.08576:391 97.06639:161 97.10234:145 105.06791:233 107.08404:233 109.0988:245 111.11607:122 115.05398:25 117.06914:122 119.08495:199 121.10252:290 123.11836:98 …	163503	159510	142810	125522	108945	106952	123279	148729	174387	120936	171562	111783	94063	117980	81613	115836	122391	139980
547	4.239	625.519	DG 35:4	[M+Na]+	found in higher mz's MsMs_877	0.946	TRUE	10.22	625.48	C38H66O5	DG	XYBWGQNIADQACM-UHFFFAOYSA-N	O=C(OCC(OC(=O)CCCCCCCCCCCCC=CCC=CCC=CCC=CCC)CO)CCCCCCCC	420	TRUE	TRUE	TRUE		FALSE	FALSE	null	null	100	99.8	35.5	75	100	22.93	pos-s-41	625.50665:1900 626.51:1777 627.51336:3039	57.06647:49 77.03895:21 81.06988:49 91.04909:25 95.08164:25 107.08695:25 117.06766:25 128.05768:21 133.10056:25 135.12376:25 163.10805:21 171.10175:25 281.04196:21 305.2699:25 522.35663:21 565.96985:21 607.59692:21 625.5097:122	29310	20449	22988	18244	17495	17194	25844	25502	22461	22457	27862	10207	19224	18607	16155	13930	18178	21234
548	6.226	625.574	w/o MS2:NAGly 8:0;O(FA 27:1)	[M+H]+	adduct linked to 581_[M+NH4]+	0.821	TRUE	9.62	625.551	C37H69NO5	NAGly	UQVHNOSKCWUKFR-UHFFFAOYSA-N	O=C(O)CNC(=O)CCCC(OC(=O)CCCCCCCCCCCCCCC=CCCCCCCCCCC)CCC	530	TRUE	TRUE	FALSE		FALSE	FALSE	null	null	93.9	99.9	null	null	null	21.49	pos-s-19	625.57361:5958 626.57696:3383 627.58032:1581	57.06616:49 95.07859:25 111.11283:25 113.12468:21 127.14751:21 210.14378:21 267.25558:25 325.31061:21 341.29828:151 607.54572:169 609.56042:25 625.49634:25	14705	15275	13872	11488	10753	10020	10708	15675	17305	14734	14633	12052	11480	12216	10521	10220	25956	24536
549	9.24	627.529	DG 35:3	[M+Na]+	found in higher mz's MsMs_996	0.946	TRUE	10.86	627.496	C38H68O5	DG	IKJJVJOIPHETGJ-UHFFFAOYSA-N	O=C(OCC(OC(=O)CCCCCCCCCCC=CCC=CCC=CCCCCCCC)CO)CCCCCCCC	420	TRUE	TRUE	TRUE		FALSE	FALSE	null	null	100	100	60	75	100	73.28	pos-s-38	627.52313:1702 628.52648:1412 629.52984:1559	69.06842:21 93.07282:25 95.08038:49 99.08431:25 120.05183:21 131.07829:25 165.0892:21 193.2168:21 237.13805:25 271.23257:21 339.27444:25 618.45874:21 627.50214:122 627.53021:244	115372	112410	179917	67215	116492	125950	22020	32785	50517	426664	29216	32027	20665	19388	177091	18913	44224	72530
553	9.502	629.548	DG 35:2	[M+Na]+	found in higher mz's MsMs_998; similar chromatogram in higher mz_1011	0.946	TRUE	11.29	629.511	C38H70O5	DG	AWVUMYROWBYWSZ-UHFFFAOYSA-N	O=C(OCC(OC(=O)CCCCCCCCCCCCCC=CCC=CCCCCCCC)CO)CCCCCCCC	420	TRUE	TRUE	TRUE		FALSE	FALSE	null	null	100	100	63.3	75	100	156.22	pos-s-40	629.53833:19519 630.54168:13405 631.54504:16380	55.05244:49 57.06754:74 67.05521:170 69.06837:122 81.06233:24 81.06865:204 83.07979:25 93.06463:49 93.0714:49 95.08167:173 97.09822:98 107.08118:74 109.0974:179 111.1117:98 119.07738:25 121.10416:137 123.11536:178 133.05852:25 133.09413:74 135.11566:198 137.13106:74 147.11343:49 149.1424:25 161.12666:25 161.1516:25 171.11467:21 175.15273:74 189.16144:25 231.22183:21 245.21387:25 263.20621:25 265.…	184437	321312	204887	226317	240242	166258	84813	85595	69059	508738	69970	110583	53097	25659	151186	44183	184911	213125
555	5.244	630.614	Cer 41:3;3O|Cer 17:3;2O/24:0;O	[M+H-H2O]+		0.982	TRUE	11.68	630.582	C41H77NO4	Cer_HS	ZRLPXTFZRFRWKK-UHFFFAOYSA-N	O=C(NC(CO)C(O)C=CCCC=CCCC=CCCCC)C(O)CCCCCCCCCCCCCCCCCCCCCC	410	TRUE	TRUE	TRUE		FALSE	FALSE	null	null	100	99.8	49.2	74.7	100	24.76	pos-s-55	630.61426:3039 631.61761:2104 632.62097:837	81.07533:21 107.04363:25 119.08514:21 121.09808:25 135.11401:25 161.56491:21 176.11197:25 205.19115:21 246.22688:21 264.26923:74 288.23767:25 387.69571:21 390.37216:122 595.5495:21 612.59363:205 630.35016:25 630.60034:273 630.62146:299	22415	21056	21560	21135	13570	17978	20207	18280	40013	23128	22483	21013	9613	21795	10857	9689	11294	15167
556	5.919	630.619	Cer 42:2;2O|Cer 18:1;2O/24:1	[M+H-H2O]+	similar chromatogram in higher mz_885; found in higher mz's MsMs_591	0.929	TRUE	13.03	630.618	C42H81NO3	Cer_NS	HZPUWSUHFOTSAY-UHFFFAOYSA-N	O=C(NC(CO)C(O)C=CCCCCCCCCCCCCC)CCCCCCCCCCCC=CCCCCCCCCCC	410	TRUE	TRUE	TRUE		FALSE	FALSE	null	null	100	99.7	86.6	96.4	100	40.77	pos-s-38	630.61987:2612 631.62322:2023 632.62658:1680	107.04639:33 121.06561:16 133.05858:25 133.06505:33 181.08382:41 247.23979:16 252.25827:72 264.26373:598 282.2645:51 282.27631:73 366.37372:16 612.58527:41 630.47925:16 630.59204:103	28379	28797	26430	20971	22415	21114	17641	26175	39919	35539	21559	23909	16873	28270	23324	16344	19978	19607
526	3.514	615.495	Unknown	[M+H]+		0.964	TRUE	null	null	null	null	null	null	999	FALSE	FALSE	FALSE		FALSE	FALSE	null	null	null	null	null	null	100	6.89	pos-s-22	615.49371:1115 616.49706:789 617.50042:719	93.06836:16 95.07998:25 107.08232:16 119.04798:16 133.06793:16 615.48254:41 615.54865:16	9440	9715	8953	7122	8052	7755	9025	11689	11411	11499	8316	8889	7976	11191	8418	6947	8294	6903
557	9.856	631.567	DG 35:1	[M+Na]+	found in higher mz's MsMs_974; found in higher mz's MsMs_1000	0.964	TRUE	12.55	631.527	C38H72O5	DG	WIHQZDOGTZUFJJ-UHFFFAOYSA-N	O=C(OCC(OC(=O)CCCCCCCCCCCCCCC=CCCCCCCCCCC)CO)CCCCCCC	420	TRUE	TRUE	TRUE		FALSE	FALSE	null	null	100	100	69.2	75	100	590.14	pos-s-10	631.55298:64969 632.55633:40933 633.55969:17871	55.05236:189 57.06852:147 65.03663:25 65.03889:49 67.05396:329 69.06828:395 71.08518:123 77.03394:25 81.06853:374 83.08223:341 85.09733:74 91.05033:25 93.07533:25 95.08291:682 97.10085:164 107.0854:129 107.41673:21 109.09871:464 111.07457:49 111.11302:142 121.09319:122 121.09782:387 123.11207:328 125.13037:74 135.10732:73 135.11385:357 137.12759:212 139.10988:98 147.11833:49 149.12848:200 151.148…	1355051	757773	662130	942779	569484	526653	303801	215884	363185	1786577	176285	329666	122615	156954	357994	145528	818270	516208
528	3.867	617.509	Unknown	[M+H]+		0.982	TRUE	null	null	null	null	null	null	999	FALSE	FALSE	FALSE		FALSE	FALSE	null	null	null	null	null	null	100	20.84	pos-qc-7	617.51007:2672 618.51342:2199 619.51678:891	67.05132:25 81.06819:49 95.07848:25 116.71373:21 135.10703:25 175.15041:21 253.14778:21 263.23083:25 307.25641:21 395.17462:21 617.24445:24 617.30371:122 617.47107:73 617.50946:248	30266	28926	24489	21947	23402	21611	30300	30070	32733	27201	25137	26575	22129	20519	20222	15061	25729	13529
558	1.772	632.432	w/o MS2:NAGly 16:4;O(FA 22:6)	[M+H]+		0.857	TRUE	7.9	632.431	C40H57NO5	NAGly	ZFXVWSYBHSJMLL-UHFFFAOYSA-N	O=C(O)CNC(=O)CC(OC(=O)CCC=CCC=CCC=CCC=CCC=CCC=CCC)C=CCC=CCC=CCC=CCC	530	TRUE	TRUE	FALSE		FALSE	FALSE	null	null	100	99.8	null	null	null	5.91	pos-qc-4	632.43219:887 633.43554:775 634.4389:2232	71.08154:25 121.06375:21 149.05299:21 219.07536:21 225.10007:25 383.93262:21 440.09549:21 632.38934:25 632.42816:49	10208	10192	9640	4464	4227	8428	8528	3625	8765	9580	8282	8448	8514	3630	7672	8009	3753	7467
530	9.642	617.551	Unknown	[M+H]+	ion correlated with 461	1	TRUE	null	null	null	null	null	null	999	FALSE	FALSE	FALSE		FALSE	FALSE	null	null	null	null	null	null	100	34.29	pos-s-52	617.52997:2286 618.53332:1453 619.53668:1750	57.0664:21 69.06705:49 81.0659:25 85.10237:21 93.07245:25 107.0837:25 112.0778:21 121.0975:49 123.11642:25 229.10657:21 265.24847:74 554.3125:21 615.62689:25 617.28882:186 617.30975:164 617.53986:441	40979	86296	34305	32995	31601	41663	28605	38910	53856	90583	22548	24429	10265	24152	25786	9803	41973	22085
559	6.654	632.628	Cer 42:1;2O|Cer 18:1;2O/24:0	[M+H-H2O]+	adduct linked to 594_[M+H]+; found in higher mz's MsMs_594	1	TRUE	13.26	632.634	C42H83NO3	Cer_NS	ZJVVOYPTFQEGPH-UHFFFAOYSA-N	O=C(NC(CO)C(O)C=CCCCCCCCCCCCCC)CCCCCCCCCCCCCCCCCCCCCCC	410	TRUE	TRUE	TRUE		FALSE	FALSE	null	null	100	99.8	92	96.2	100	93.19	pos-s-14	632.63275:3804 633.6361:2718 634.63946:952	81.06924:16 252.26619:61 263.45126:16 264.26501:683 282.27292:99 368.38989:25 602.63269:16 614.60376:46 632.62585:117	40776	37718	36953	26770	29328	28604	26838	32080	42357	54752	24473	41144	21764	33105	38013	20862	31348	23916
532	3.854	619.288	Unknown	[M+H]+	similar chromatogram in higher mz_1041	1	TRUE	null	null	null	null	null	null	999	FALSE	FALSE	FALSE		FALSE	FALSE	null	null	null	null	null	null	null	16.76	pos-qc-3	619.28979:3397 620.29314:2519 621.2965:1293	77.03771:21 83.04523:25 95.07755:21 107.04487:164 135.11238:21 147.0811:49 149.05157:25 163.09917:24 163.10634:179 182.07838:21 201.08978:25 205.11745:49 224.11626:21 291.25366:21 351.15778:21 430.92444:21 457.18011:49 601.29102:21 619.28583:327 619.51636:74	17612	16847	15162	11795	11826	12113	12841	14708	12675	10387	11160	11086	10684	8748	12079	9938	11678	12477
533	8.22	619.526	Unknown	[M+H]+	ion correlated with 989; found in higher mz's MsMs_963; found in higher mz's MsMs_989	0.982	TRUE	null	null	null	null	null	null	999	FALSE	FALSE	FALSE		FALSE	FALSE	null	null	null	null	null	null	100	40.11	pos-s-37	619.52698:7028 620.53033:3755 621.53369:1778	57.07066:49 81.06731:49 83.08483:49 95.08023:25 95.08844:49 107.08546:49 123.11216:49 131.08775:25 133.09891:49 135.11394:49 141.11984:49 151.1058:49 167.14719:21 197.11571:21 279.21942:25 338.32608:25 619.52289:576 619.58575:97	92401	214302	170249	145844	143679	140505	99907	50099	55423	575844	51197	90536	87031	99558	135506	60621	119371	106355
534	4.319	619.526	Unknown	[M+H]+		1	TRUE	null	null	null	null	null	null	999	FALSE	FALSE	FALSE		FALSE	FALSE	null	null	null	null	null	null	100	15.68	pos-s-22	619.52783:2766 620.53118:1867 621.53454:792	59.05922:21 91.05014:25 95.08546:49 117.06438:21 125.09103:21 147.1183:21 161.12822:25 224.94461:21 267.26959:21 341.28308:49 353.25946:25 463.33398:21 495.36786:25 535.43408:21 617.5976:25 619.50317:122 619.51367:180 619.61145:98	29501	21216	21529	22144	21883	19899	35249	28706	15477	24896	22276	9910	21138	8327	15944	16970	22065	24995
560	10.179	633.582	DG 35:0	[M+Na]+	found in higher mz's MsMs_1002; found in higher mz's MsMs_977	1	TRUE	12.96	633.543	C38H74O5	DG	MGNBTVGQPSROHB-UHFFFAOYSA-N	O=C(OCC(OC(=O)CCCCCCC)CO)CCCCCCCCCCCCCCCCCCCCCCCCCC	420	TRUE	TRUE	TRUE		FALSE	FALSE	null	null	100	100	66.5	75	100	245.73	pos-s-44	633.57117:3276 634.57452:2298 635.57788:998	59.06176:21 105.06799:21 109.09742:25 135.11076:25 151.14381:25 247.24394:21 265.25211:25 293.28296:25 619.95197:21 633.55444:168 633.5827:396	336083	607899	609721	239585	318873	421219	222524	87935	241280	1546003	113742	204561	30843	60503	488078	72722	453731	377115
561	3.983	634.344	w/o MS2:PC 24:5	[M+H]+		0.982	TRUE	5.67	634.348	C32H54NO8P	PC	WVWZJRIRZDCSKL-UHFFFAOYSA-N	O=C(OCC(OC(=O)CC=CCC=CCC=CCC=CCC=CCC)COP(=O)([O-])OCC[N+](C)(C)C)CCCCC	530	TRUE	TRUE	FALSE		FALSE	FALSE	null	null	99.8	100	null	null	null	31.99	pos-s-15	634.34424:9744 635.34759:6003 636.35095:1666	131.07719:25 147.11238:98 151.10828:21 159.07834:98 187.1104:25 193.04579:25 197.12643:49 205.03783:74 213.16429:169 215.13979:133 223.04904:176 225.06129:98 239.08754:21 241.0596:205 243.17978:49 271.18704:24 271.20554:296 277.13281:21 279.11029:535 281.13013:49 287.01212:49 297.10312:24 297.11765:98 335.17023:279 336.72888:21 343.08282:122 353.18384:49 361.09171:49 399.15558:25 435.73367:21 437…	18347	16551	17277	14449	14657	10858	3778	4129	3584	5449	3059	8152	9209	6624	10070	7368	29963	29475
537	3.983	621.308	Unknown	[M+H]+	adduct linked to 572_[M+H]+; found in higher mz's MsMs_651; found in higher mz's MsMs_572	1	TRUE	null	null	null	null	null	null	999	FALSE	FALSE	FALSE		FALSE	FALSE	null	null	null	null	null	null	null	113.27	pos-qc-3	621.31213:16863 622.31548:9853 623.31884:3027	57.0685:74 94.92973:21 141.0681:49 147.10986:74 157.07149:25 157.07326:25 159.07571:49 175.00587:49 187.03078:25 197.1373:25 205.03082:49 215.1367:74 221.06357:21 223.04591:240 239.04306:49 241.19362:74 243.17213:74 265.13553:21 271.19745:98 277.12695:21 279.11145:238 295.10013:25 297.11884:98 321.02206:25 335.16119:98 397.04581:49 397.05978:98 429.207:21 433.14362:122 453.09918:24 453.12607:196 …	61075	60604	54005	43212	47128	43053	11907	11694	11354	16610	7820	38596	39262	32991	46964	37856	90067	90055
538	2.739	621.31	Unknown	[M+H]+	found in higher mz's MsMs_571; found in higher mz's MsMs_1020; found in higher mz's MsMs_650; adduct linked to 571_[M+H]+; found in higher mz's MsMs_573	1	TRUE	null	null	null	null	null	null	999	FALSE	FALSE	FALSE		FALSE	FALSE	null	null	null	null	null	null	null	1244.15	pos-qc-3	621.30872:141059 622.31207:70710 623.31543:20846	55.05335:25 57.06847:721 70.94914:21 83.04765:185 91.05431:74 104.06045:25 105.06776:49 119.08483:74 121.09778:74 128.05592:25 129.00888:74 133.10037:74 141.06636:184 143.08858:132 145.09813:49 147.0179:49 147.11319:561 155.0799:49 155.09387:25 157.10483:49 159.07741:468 163.01289:49 169.09935:74 171.12173:25 175.00577:98 181.0136:25 183.02037:49 185.13177:49 187.02682:122 193.03888:262 197.12733…	576220	535847	522738	379176	398181	375585	136700	254410	332288	195661	123473	410689	451185	456602	743926	563474	1094096	1533055
562	1.712	634.451	LPC 26:1	[M+H]+		1	TRUE	8.36	634.481	C34H68NO7P	LPC	OOMMBXXUNFZQKI-UHFFFAOYSA-N	O=C(OCC(O)COP(=O)([O-])OCC[N+](C)(C)C)CCCCCCCCCCCCCC=CCCCCCCCCCC	410	TRUE	TRUE	TRUE		FALSE	FALSE	null	null	97.1	99.8	22.2	58.2	100	27.73	pos-s-47	634.44202:2723 635.44537:1441 636.44873:571	71.08147:18 71.08502:25 85.09971:25 87.04207:18 89.05798:44 115.05961:12 121.05735:25 131.06641:18 133.08063:94 147.07707:25 163.11101:12 165.08656:35 173.08922:12 177.10741:32 184.06548:12 193.11633:18 209.11511:18 235.13138:12 247.19885:65 255.16046:12 273.21298:12 289.24887:12 291.22833:48 309.17941:12 335.24469:12 617.39825:34 617.42615:31 634.42133:24 634.43542:79	25439	24128	23199	18514	19540	17539	18004	22615	22684	23834	20553	16468	18023	16850	18287	17749	15689	15734
540	4.56	621.621	Unknown	[M+H]+	found in higher mz's MsMs_624	0.893	TRUE	null	null	null	null	null	null	999	FALSE	FALSE	FALSE		FALSE	FALSE	null	null	null	null	null	null	null	7.94	pos-qc-3	621.61676:1352 622.62011:1151 623.62347:441	85.09735:25 95.08295:25 111.1116:25 135.07967:21 263.24249:25 293.06915:21 337.25574:25 355.34839:25 355.36954:98 366.36264:25 561.26929:21 621.5293:49 621.55029:49 621.6308:182	14147	19293	13249	13542	12227	14451	15968	19709	19645	18630	15826	13127	12381	12391	14451	11866	14799	15794
564	4.575	634.537	DG 36:4|DG 16:0_20:4	[M+NH4]+		0.911	TRUE	10.68	634.541	C39H68O5	DG	GYMMHHODMBOFGD-UHFFFAOYSA-N	O=C(OCC(OC(=O)CCCCCCC=CCC=CCC=CCC=CCC)CO)CCCCCCCCCCCCCCC	410	TRUE	TRUE	TRUE		FALSE	FALSE	null	null	100	99.8	63	87.8	100	8.66	pos-s-34	634.53168:630 635.53503:938 636.53839:761	71.08614:21 145.09106:21 264.26044:25 293.08759:21 313.25458:49 361.25748:25 599.47693:25	7322	6961	6094	5516	5553	5401	5075	7016	7403	7233	5440	5232	4490	5417	4863	4539	4830	5444
542	3.876	623.497	Unknown	[M+H]+		0.911	TRUE	null	null	null	null	null	null	999	FALSE	FALSE	FALSE		FALSE	FALSE	null	null	null	null	null	null	100	9.29	pos-s-59	623.49854:787 624.50189:537 625.50525:1248	83.08217:25 123.11777:21 255.10954:21 606.42664:21 623.48083:49	7132	7430	6214	4518	5525	5176	4687	2065	6886	7971	7308	4843	3333	5570	5109	4987	6796	5440
563	4.303	634.533	DG 36:4|DG 18:2_18:2	[M+NH4]+		1	TRUE	10.14	634.541	C39H68O5	DG	MQGBAQLIFKSMEM-UHFFFAOYSA-N	O=C(OCC(OC(=O)CCCCCCCC=CCC=CCCCCC)CO)CCCCCCCC=CCC=CCCCCC	410	TRUE	TRUE	TRUE		FALSE	FALSE	null	null	100	99.8	64	87.3	100	15.31	pos-s-09	634.53302:2041 635.53637:2669 636.53973:1552	69.06596:25 95.07884:25 101.05921:21 107.08253:25 149.13712:49 257.23456:21 263.2037:25 311.26166:21 337.26593:297 339.27905:49 589.23901:21 599.47821:98 617.474:25	11105	10555	11405	8557	8692	7821	5613	7461	5212	9019	5668	11365	6998	7990	7823	7030	8330	8127
565	4.498	635.535	DG 36:6	[M+Na]+	found in higher mz's MsMs_816	0.929	TRUE	9.53	635.465	C39H64O5	DG	MIZLVTMVPBPVTL-UHFFFAOYSA-N	O=C(OCC(OC(=O)CCCCCCCCC=CCC=CCC=CCC=CCC=CCC=CCC)CO)CCCCCCC	420	TRUE	TRUE	TRUE		FALSE	FALSE	null	null	88.3	99.9	23.7	75	100	15.67	pos-s-19	635.52374:1036 636.52709:1014 637.53045:1625	57.07253:21 69.07271:21 93.0697:21 121.09919:49 305.28949:21 307.2984:49 427.84488:21 551.92712:21 600.52393:25 635.52448:49	18675	20958	15981	17347	16456	15033	13927	22844	21483	24510	25162	11656	12354	15499	16840	20428	12991	20118
567	4.725	636.556	DG 36:3|DG 18:1_18:2	[M+NH4]+		0.982	TRUE	11.05	636.556	C39H70O5	DG	BLZVZPYMHLXLHG-UHFFFAOYSA-N	O=C(OCC(OC(=O)CCCCCCCC=CCC=CCCCCC)CO)CCCCCCCC=CCCCCCCCC	410	TRUE	TRUE	TRUE		FALSE	FALSE	null	null	100	99.8	79.3	92.9	100	39.73	pos-qc-5	636.5589:4183 637.56225:5103 638.56561:2416	57.06953:25 59.06265:25 67.0585:12 71.08987:10 83.08473:25 93.06173:12 95.08148:37 97.10078:37 107.08533:25 109.09718:61 111.11887:25 119.07868:12 121.09312:25 123.11044:12 123.11356:25 133.09549:12 147.11996:25 155.17772:12 161.12636:25 263.22623:12 265.25183:25 273.25085:10 313.25504:12 337.26047:90 337.27078:274 339.26321:24 339.28906:353 355.36908:10 601.479:12 601.51001:170 619.50104:49	29424	29779	25763	22232	23738	23512	9068	15609	16971	25884	9936	27813	18509	26386	22614	21521	23827	23963
546	3.916	625.516	Unknown	[M+H]+		1	TRUE	null	null	null	null	null	null	999	FALSE	FALSE	FALSE		FALSE	FALSE	null	null	null	null	null	null	100	37.04	pos-s-38	625.51355:3608 626.5169:2287 627.52026:1213	67.05171:25 71.08643:21 81.07239:25 95.07615:25 103.05099:25 109.10173:74 121.10101:49 125.13361:21 131.08133:25 133.10378:25 147.11676:49 189.16519:21 203.16849:25 320.28339:21 339.27655:98 341.30344:74 365.1174:21 529.94336:21 625.49219:210 625.51678:330	40783	40316	37008	26033	30022	32207	30329	40581	40393	33470	42629	37266	29908	34002	32032	28639	26255	34588
569	4.64	637.551	w/o MS2:NAOrn 13:1;O(FA 20:0)	[M+H]+	similar chromatogram in higher mz_819	1	TRUE	9.12	637.551	C38H72N2O5	NAOrn	QZFXTQHPHSAPLV-UHFFFAOYSA-N	O=C(OC(C=CCCC)CCCCCCC(=O)NC(C(=O)O)CCCN)CCCCCCCCCCCCCCCCCCC	530	TRUE	TRUE	FALSE		FALSE	FALSE	null	null	67.7	99.9	null	null	null	38.5	pos-s-05	637.55066:13553 638.55401:8718 639.55737:10287	55.01782:49 67.05606:49 70.01829:21 81.06958:98 83.08713:98 93.06833:74 95.08541:98 100.11459:74 105.06901:74 109.10139:98 117.06273:25 119.08614:74 121.1022:160 123.11336:25 129.07242:25 131.08577:74 135.1152:74 145.10803:49 149.13162:49 157.09401:21 159.11432:49 171.11229:25 187.14938:21 199.14574:25 243.16508:21 264.25604:25 287.27667:25 287.28143:25 305.27905:25 307.29532:335 323.09152:21 355…	106271	104510	90281	78025	76830	73364	68743	98815	99646	95424	104068	84079	67274	76991	71878	83370	78994	90482
570	3.015	637.623	w/o MS2:VAE 24:0	[M+H]+	found in higher mz's MsMs_654	1	TRUE	14.43	637.592	C44H76O2	VAE	UXONTMJAODKYSA-UHFFFAOYSA-N	O=C(OCC=C(C=CC=C(C=CC1=C(C)CCCC1(C)C)C)C)CCCCCCCCCCCCCCCCCCCCCCC	530	TRUE	TRUE	FALSE		FALSE	FALSE	null	null	88.9	99.4	null	null	null	17.11	pos-qc-3	637.62268:6539 638.62603:3651 639.62939:7953	59.05734:25 95.08437:10 100.11071:207 105.06792:10 117.13599:49 277.19962:10 311.94315:10 338.33914:73 354.29126:12 355.36444:271 364.33508:24 364.34848:66 381.35843:24 381.38037:244 384.65945:10 413.6178:10 479.9295:10 617.70477:12 619.60699:464 637.62024:71	76255	49294	63258	51967	48872	68549	73246	71673	67481	64925	64402	44625	44761	46891	42472	20473	48351	55420
574	5.189	638.572	DG 36:2|DG 18:1_18:1	[M+NH4]+	adduct linked to 582_[M+Na]+; similar chromatogram in higher mz_703	1	TRUE	12.14	638.572	C39H72O5	DG	AFSHUZFNMVJNKX-UHFFFAOYSA-N	O=C(OCC(OC(=O)CCCCCCCC=CCCCCCCCC)CO)CCCCCCCC=CCCCCCCCC	410	TRUE	TRUE	TRUE		FALSE	FALSE	null	null	100	99.8	64.7	86.7	100	51.49	pos-s-33	638.57184:13247 639.57519:12369 640.57855:3279	55.05218:74 57.0694:49 67.06527:25 83.08204:74 95.08135:49 95.08546:123 97.06886:49 107.08085:25 109.10291:74 111.11727:49 121.09763:49 123.11343:49 125.10193:25 135.12508:49 149.13:74 245.2178:25 263.23077:49 265.24265:155 337.25021:24 337.27341:159 339.28137:1445 341.2901:49 341.29788:204 345.48969:25 603.52539:893 620.58813:24 620.60565:73 621.51135:49	73023	69333	68708	53599	56220	54058	23445	34389	36359	62951	27217	62092	38431	61724	51553	41718	53587	55055
550	4.519	627.531	Unknown	[M+H]+		0.893	TRUE	null	null	null	null	null	null	999	FALSE	FALSE	FALSE		FALSE	FALSE	null	null	null	null	null	null	100	30.04	pos-s-44	627.52509:4833 628.52844:3887 629.5318:2196	59.06388:49 71.04744:25 71.0853:49 85.10133:49 95.07755:25 105.06361:25 105.06649:49 109.09589:49 119.08039:25 121.09484:49 125.09595:49 131.08615:49 133.1151:25 135.11069:49 137.13591:21 149.09602:25 149.13544:49 169.09218:25 175.15073:49 183.11732:25 195.12099:21 209.12799:21 224.07819:21 257.22546:21 277.17825:21 307.29327:131 341.29538:25 359.24719:25 395.29984:25 507.47641:21 627.50757:139 6…	20755	22325	20417	16953	16692	15603	19686	25887	22751	18783	19349	15965	42110	18806	13660	17994	15179	17272
551	3.396	627.595	Unknown	[M+H]+		0.946	TRUE	null	null	null	null	null	null	999	FALSE	FALSE	FALSE		FALSE	FALSE	null	null	null	null	null	null	100	27.39	pos-s-33	627.59332:1913 628.59667:2168 629.60003:853	55.05532:74 57.06942:122 60.64209:21 69.06578:49 71.08384:194 79.05068:49 81.06837:172 83.08207:49 91.05286:74 95.08412:160 97.09931:49 103.07354:25 105.06478:98 107.08524:74 109.09856:74 119.08626:171 121.09922:49 123.11504:98 127.1507:25 131.08269:49 133.09705:122 137.13239:74 143.08849:25 145.10143:98 147.1114:74 157.09067:25 157.10649:49 161.1281:98 171.10698:25 175.14124:74 185.13361:49 199.…	8596	7876	8488	5502	9738	5634	3723	4829	5904	5120	6153	3438	3212	5380	5631	5868	4240	5771
578	3.017	639.58	w/o MS2:NAGly 8:0;O(FA 28:1)	[M+H]+	found in higher mz's MsMs_602	0.946	TRUE	10.38	639.567	C38H71NO5	NAGly	HFZGODMKWYYISC-UHFFFAOYSA-N	O=C(O)CNC(=O)CCCC(OC(=O)CCCCCCCCCCCCCCCC=CCCCCCCCCCC)CCC	530	TRUE	TRUE	FALSE		FALSE	FALSE	null	null	98	99.7	null	null	null	24.29	pos-qc-4	639.58002:19524 640.58337:10939 641.58673:3012	103.05081:49 105.06773:276 109.10595:25 117.06745:74 119.76567:21 131.07793:24 131.08595:122 139.14952:21 143.08517:49 155.08334:21 179.13988:21 219.20625:49 266.22864:25 353.26929:25 355.28192:49 355.37186:49 358.28769:73 358.30362:758 362.94571:21 367.29489:74 375.33658:152 384.32043:395 401.32114:24 401.34924:194 609.44507:21 621.61621:98 639.57324:309	303717	226366	183857	65752	135522	90782	294498	304768	206840	102279	200307	111811	112091	125467	63956	110837	59189	158770
576	5.054	639.569	w/o MS2:NAGly 21:0;O(FA 15:1)	[M+H]+		1	TRUE	10.16	639.567	C38H71NO5	NAGly	PYCFEUFSBZSYKD-UHFFFAOYSA-N	O=C(O)CNC(=O)CCCCCCCC(OC(=O)CCCCCCCC=CCCCCC)CCCCCCCCCCCC	530	TRUE	TRUE	FALSE		FALSE	FALSE	null	null	68.5	99.9	null	null	null	24.06	pos-s-03	639.56903:23865 640.57238:14789 641.57574:11403	55.05229:49 57.06952:137 65.03996:21 67.05045:74 69.03323:98 71.08157:49 71.08749:49 81.06469:24 81.06974:122 83.08218:49 85.10246:25 93.06581:74 95.08424:98 97.0621:98 101.11839:21 105.06921:139 107.08681:74 109.09721:74 111.11447:49 119.07873:74 121.09934:98 123.11205:49 131.08603:74 133.09879:25 135.11383:98 145.09311:25 147.11494:98 155.07645:25 163.14735:49 199.1481:25 209.18481:21 247.24165…	130579	121929	116985	91820	96575	87056	100807	176794	189417	108360	175315	108067	82473	103397	78912	89888	100901	99893
554	3.617	629.551	Unknown	[M+H]+		0.893	TRUE	null	null	null	null	null	null	999	FALSE	FALSE	FALSE		FALSE	FALSE	null	null	null	null	null	null	100	11.27	pos-qc-4	629.54065:1827 630.544:1076 631.54736:606	59.05941:12 69.07056:12 79.05704:12 91.057:12 93.06989:25 99.1148:10 105.06923:12 119.08179:12 119.09405:12 133.09393:12 137.13087:12 147.12006:10 237.07927:10 267.26245:25 283.04739:10 310.95227:10 611.56049:10 629.53821:135	13339	12085	12633	10221	5589	5426	5384	7911	8594	7863	9896	3143	3327	5130	4587	3831	3616	3593
579	5.695	640.587	DG 36:1|DG 18:0_18:1	[M+NH4]+	adduct linked to 586_[M+Na]+; similar chromatogram in higher mz_586	1	TRUE	12.94	640.588	C39H74O5	DG	SAEPUUXWQQNLGN-UHFFFAOYSA-N	O=C(OCC(OC(=O)CCCCCCCC=CCCCCCCCC)CO)CCCCCCCCCCCCCCCCC	410	TRUE	TRUE	TRUE		FALSE	FALSE	null	null	100	99.7	63.2	87.5	100	9.93	pos-s-33	640.58319:5413 641.58654:4468 642.5899:1493	57.07045:20 67.05032:10 69.06808:17 71.08617:17 81.06833:15 83.08586:12 95.0827:18 97.10064:35 105.06905:29 106.07111:10 109.09997:26 111.11726:12 117.07188:10 121.09915:12 123.11341:15 131.08263:10 135.11526:14 137.13066:10 149.12827:10 163.14713:10 247.24136:10 265.24948:16 267.26904:10 285.27539:10 339.28391:203 341.30042:213 358.30884:22 359.31094:30 375.32562:12 376.32944:15 384.31485:12 385…	49275	50910	42372	38477	35551	36514	25908	41893	34674	54819	30628	33331	28545	43027	37437	33162	32338	39966
580	4.601	641.591	w/o MS2:NAGly 8:0;O(FA 28:0)	[M+H]+	found in higher mz's MsMs_624	1	TRUE	11.48	641.583	C38H73NO5	NAGly	PPSRXUPCRPPAKT-UHFFFAOYSA-N	O=C(O)CNC(=O)CCCC(OC(=O)CCCCCCCCCCCCCCCCCCCCCCCCCCC)CCC	530	TRUE	TRUE	FALSE		FALSE	FALSE	null	null	99.2	99.8	null	null	null	27.8	pos-s-01	641.5907:10859 642.59405:6350 643.59741:2153	83.08229:12 91.05175:12 103.06239:12 105.06647:299 122.09756:37 131.08458:25 140.10155:10 145.09665:25 316.25558:10 338.33661:25 358.2803:12 358.30685:395 359.30896:25 375.31:12 375.32904:86 386.33466:459 403.35684:72 403.3653:114 641.49921:25 641.58801:187	114749	114649	96916	82236	84545	74858	117972	111048	104023	98302	95887	70214	67627	72257	79652	71586	67004	88380
581	6.217	642.604	DG 36:0|DG 18:0_18:0	[M+NH4]+	adduct linked to 548_[M+H]+; adduct linked to 588_[M+Na]+	1	TRUE	13.23	642.603	C39H76O5	DG	UHUSDOQQWJGJQS-UHFFFAOYSA-N	O=C(OCC(OC(=O)CCCCCCCCCCCCCCCCC)CO)CCCCCCCCCCCCCCCCC	410	TRUE	TRUE	TRUE		FALSE	FALSE	null	null	100	99.8	72.1	81.5	100	117.61	pos-s-08	642.60535:9443 643.6087:5913 644.61206:1692	57.06841:49 67.05038:12 69.07281:25 71.08386:49 75.04053:10 81.06458:37 81.07469:12 85.10104:37 88.97462:10 95.08546:49 107.04889:12 109.09704:37 111.11282:25 117.0901:10 123.11028:25 135.07608:10 137.13554:49 258.01324:10 267.25955:49 285.2774:37 327.25137:10 341.29736:1001 358.30301:25 359.30777:49 386.33334:12 387.33246:25 404.3707:25 605.67719:25 607.55737:756 642.58142:37	131569	124053	111354	99086	100210	87478	84564	144410	135984	124763	138415	102621	101509	106901	80348	92387	267955	226146
582	5.189	643.524	DG 36:2	[M+Na]+	adduct linked to 574_[M+NH4]+	0.982	TRUE	12.17	643.527	C39H72O5	DG	LWKIYUMZYBCPGM-UHFFFAOYSA-N	O=C(OCC(OC(=O)CCCCCCCCCCCCCCCC=CCC=CCCCCCCC)CO)CCCCCCC	420	TRUE	TRUE	TRUE		FALSE	FALSE	null	null	100	99.8	72.4	75	100	20.76	pos-s-56	643.52649:2421 644.52984:2229 645.5332:1714	103.05127:21 180.89827:21 362.33185:21 643.50623:579	27615	27274	26207	22264	24016	20173	12690	13359	16849	31344	13180	23888	14708	21487	20975	16570	21678	24408
585	6.466	645.466	DG 37:8	[M+Na]+		0.929	TRUE	8.97	645.449	C40H62O5	DG	OIHPZLYZWWXJCD-UHFFFAOYSA-N	O=C(OCC(OC(=O)CCC=CCC=CCC=CCC=CCC=CCC=CCC)CO)CCCCCCC=CCC=CCCC	420	TRUE	TRUE	TRUE		FALSE	FALSE	null	null	99.6	100	4.3	75	100	9.96	pos-s-17	645.46234:1243 646.46569:1455 647.46905:1126449	95.08237:21 100.11288:98 117.13378:49 347.16306:21 364.35535:74 381.30792:25 381.38739:220 627.61279:25 645.35614:25 645.62354:160	13347	11897	13618	10690	11013	10700	13548	15537	16103	14902	11236	8310	9347	8401	9020	8393	10098	9507
586	5.696	645.541	DG 36:1	[M+Na]+	adduct linked to 579_[M+NH4]+	0.857	TRUE	12.8	645.543	C39H74O5	DG	ZRGZCKLWMLZVMS-UHFFFAOYSA-N	O=C(OCC(OC(=O)CCCCCCCCCCCCCCCC=CCCCCCCCCCC)CO)CCCCCCC	420	TRUE	TRUE	TRUE		FALSE	FALSE	null	null	100	99.8	58.6	75	100	9.35	pos-s-14	645.54388:1550 646.54723:1140 647.55059:467	55.0549:10 59.05779:20 100.10991:88 117.13665:20 163.08022:10 308.28452:10 364.35242:60 381.38165:225 645.23108:10 645.45923:10 645.53766:200 645.61609:198	16047	15003	14431	12774	11954	10884	7423	9730	8837	18752	9259	12534	8508	14106	11862	9609	10246	11834
587	6.463	647.462	DG 37:7	[M+Na]+	found in higher mz's MsMs_618	1	TRUE	9.6	647.465	C40H64O5	DG	HWGDKLDOTMWARD-UHFFFAOYSA-N	O=C(OCC(OC(=O)CCCCCC=CCC=CCC=CCC=CCC=CCC=CCC=CCC)CO)CCCCCCCC	420	TRUE	TRUE	TRUE		FALSE	FALSE	null	null	100	99.9	68.7	75	100	5713.59	pos-s-41	647.46075:624217 648.4641:275036 649.46746:51346	57.06966:1569 69.06953:49 80.24945:21 85.41747:21 91.05178:205 100.10652:25 103.05957:49 105.06793:98 109.09883:25 117.06767:74 119.08195:138 132.09065:49 133.09734:199 141.00656:49 147.11339:2045 159.01567:74 161.1284:354 167.08556:25 183.65332:21 189.15944:931 215.07509:49 217.04286:49 229.07376:21 233.09689:49 235.04845:1407 251.12045:49 273.08887:24 273.10046:182 283.19864:21 289.09497:98 291…	6185728	5931388	5541940	4483110	4804079	4055534	5720927	6153142	5812995	5693370	5588731	3756234	4081610	3794356	3661226	3662082	4362752	4169818
588	6.215	647.561	DG 36:0	[M+Na]+	adduct linked to 581_[M+NH4]+	1	TRUE	13.07	647.558	C39H76O5	DG	WMWXFVUXSKUAAX-UHFFFAOYSA-N	O=C(OCC(OC(=O)CCCCCCC)CO)CCCCCCCCCCCCCCCCCCCCCCCCCCC	420	TRUE	TRUE	TRUE		FALSE	FALSE	null	null	100	99.8	86.7	75	100	61.2	pos-s-20	647.5611:65902 648.56445:28519 649.56781:6614	100.10746:74 126.62887:21 163.1506:21 305.17636:21 308.28528:25 363.27731:25 364.34259:49 366.3623:49 375.1871:21 381.37161:122 383.3967:122 642.65076:21 645.5675:74 647.51215:65 647.54425:9564 647.61926:68	182653	169572	173935	159284	142670	128709	114900	226424	207868	171463	208406	134777	143144	149606	103984	129414	392138	389816
591	5.919	648.632	Cer 42:1;3O|Cer 18:1;2O/24:0;O	[M+H-H2O]+		0.875	TRUE	12.97	648.629	C42H83NO4	Cer_HS	WAYLDHLWVYQNSQ-UHFFFAOYSA-N	O=C(NC(CO)C(O)C=CCCCCCCCCCCCCC)C(O)CCCCCCCCCCCCCCCCCCCCCC	410	TRUE	TRUE	TRUE		FALSE	FALSE	null	null	100	99.7	57.5	96.3	100	4.24	pos-s-58	648.63916:1316 649.64251:1390 650.64587:638	59.05988:10 93.06874:15 100.11073:27 252.26967:28 264.26389:183 265.26624:10 282.28098:32 364.35571:15 366.3674:10 367.35648:10 381.37662:25 382.37204:35 383.38248:15 384.39426:20 600.6026:15 612.61249:15 630.60889:50 648.56201:20 648.59778:41 648.62994:97 648.73358:10	19114	21302	21881	16191	11951	14140	15471	17171	28553	23272	17398	14810	13411	14065	17079	11896	13305	18422
593	1.526	650.451	LPC 28:7	[M+H]+		0.911	TRUE	6.74	650.418	C36H60NO7P	LPC	FHOQIJBDKWMQSH-UHFFFAOYSA-N	O=C(OCC(O)COP(=O)([O-])OCC[N+](C)(C)C)CCCCCC=CCC=CCC=CCC=CCC=CCC=CCC=CCC	410	TRUE	TRUE	TRUE		FALSE	FALSE	null	null	100	99.9	30.3	71.3	100	9.05	pos-qc-3	650.44507:1130 651.44842:880 652.45178:266	89.05829:49 97.10371:10 117.07223:10 133.06821:12 133.08925:25 137.05217:12 151.07483:25 184.07388:25 213.85448:10 232.17238:10 278.11157:10 289.18579:12 307.215:12 608.28607:10 633.41766:25 650.44757:37	8265	8429	6689	5616	7172	5889	4800	6227	6186	5112	4294	3479	4258	6228	5875	5406	4719	4309
594	6.656	650.641	Cer 42:1;2O|Cer 18:1;2O/24:0	[M+H]+	adduct linked to 559_[M+H-H2O]+	0.804	TRUE	13.26	650.645	C42H83NO3	Cer_NS	ZJVVOYPTFQEGPH-UHFFFAOYSA-N	O=C(NC(CO)C(O)C=CCCCCCCCCCCCCC)CCCCCCCCCCCCCCCCCCCCCCC	410	TRUE	TRUE	TRUE		FALSE	FALSE	null	null	100	99.8	80.2	92.9	100	7.83	pos-s-41	650.64276:971 651.64611:744 652.64947:359	60.04283:10 100.11079:15 252.26489:27 264.26138:185 282.26913:43 366.3924:10 368.3801:10 383.39725:20 384.38431:25 614.59766:10 614.61853:20 632.61609:49 650.63708:37	13012	11786	11717	10397	9936	8498	11946	11136	14095	18237	9660	12337	6631	11106	11021	7681	11286	8677
566	4.221	635.537	Unknown	[M+H]+		0.982	TRUE	null	null	null	null	null	null	999	FALSE	FALSE	FALSE		FALSE	FALSE	null	null	null	null	null	null	100	22.29	pos-s-56	635.52576:1793 636.52911:1372 637.53247:1786	57.07125:21 77.03695:21 83.05589:25 95.08064:25 107.07999:25 119.07908:25 124.27663:21 299.22076:21 305.28314:25 553.43335:21 617.49359:25 635.29926:49 635.51154:98	29470	27306	24505	21115	20067	18077	19295	23100	27261	21895	29601	21096	16740	22604	21439	22263	19812	23365
595	2.943	653.442	w/o MS2:SM 30:6;3O	[M+H]+	similar chromatogram in higher mz_673; found in higher mz's MsMs_614	0.911	TRUE	6.37	653.429	C35H61N2O7P	SM	UTYRYLVGZXWIPF-UHFFFAOYSA-N	O=C(NC(COP(=O)([O-])OCC[N+](C)(C)C)C(O)C(O)CCCC=CCCC)CC=CCC=CCC=CCC=CCC=CCC	530	TRUE	TRUE	FALSE		FALSE	FALSE	null	null	98	99.9	null	null	null	16.78	pos-s-19	653.44189:12383 654.44524:7304 655.4486:2103	59.05926:234 77.04362:21 91.04884:49 103.05219:49 111.04044:25 111.0434:25 117.06896:74 119.08478:2153 124.52511:21 133.05989:98 168.47408:21 369.28568:21 564.26276:21 653.43994:146	28730	29348	25979	21328	22390	20761	11237	19985	16169	15984	13015	12107	13742	15371	15951	15981	41788	39439
568	4.89	637.547	Unknown	[M+H]+	found in higher mz's MsMs_818	0.982	TRUE	null	null	null	null	null	null	999	FALSE	FALSE	FALSE		FALSE	FALSE	null	null	null	null	null	null	null	5.16	pos-s-02	637.54749:2338 638.55084:1739 639.5542:4029	57.06744:37 67.05165:12 69.03445:37 79.05459:25 81.06854:25 83.08352:25 91.04768:12 91.05437:12 95.08157:49 100.10785:25 109.09583:25 117.06609:12 121.10098:25 131.08614:25 135.10904:12 135.11394:37 145.05434:12 149.1286:12 167.09822:10 193.18343:12 277.12952:10 295.31494:10 307.29614:88 321.14557:10 331.26028:10 338.33658:25 355.30627:12 355.36182:87 364.34314:12 364.36725:25 381.37491:49 504.86…	12894	10756	11547	8349	8424	8454	8135	16695	14453	8485	11942	9935	9690	9690	7275	10132	9207	10213
597	4.272	653.554	DG 37:4	[M+Na]+		0.893	TRUE	11.39	653.511	C40H70O5	DG	YJGVANUOFAPRNQ-UHFFFAOYSA-N	O=C(OCC(OC(=O)CCCCCCCCCCCCCCC=CCC=CCC=CCC=CCC)CO)CCCCCCCC	420	TRUE	TRUE	TRUE		FALSE	FALSE	null	null	100	99.7	61.2	75	100	10.31	pos-s-49	653.53998:936 654.54333:908 655.54669:432	59.05969:209 102.05922:21 117.07232:49 129.06651:21 254.05299:21 369.26337:21 618.53009:21 653.53088:153 653.55603:179	15858	17755	14894	10321	12473	11967	12807	17151	17561	15602	20457	8728	12329	12269	12741	15599	9259	17409
599	5.051	655.569	NAGly 37:1;2O|NAGly 21:0;O(FA 16:0)	[M+NH4]+		0.982	TRUE	11.97	655.598	C39H75NO5	NAGly	DROZRCXVQVYAKM-UHFFFAOYSA-N	O=C(O)CNC(=O)CCCCCCCC(OC(=O)CCCCCCCCCCCCCCC)CCCCCCCCCCCC	410	TRUE	TRUE	TRUE		FALSE	FALSE	null	null	100	99.8	36.5	68.4	100	14.7	pos-s-31	655.5636:2005 656.56695:2204 657.57031:5124	55.01975:21 71.08834:25 81.06558:49 93.06674:25 95.08517:49 105.06444:25 109.09673:49 117.07005:49 129.06734:49 133.06261:25 139.11591:21 154.06914:21 159.07149:25 163.06781:25 181.08278:25 204.10872:21 250.08858:21 252.96393:25 289.28223:21 307.29715:122 333.259:21 337.26208:25 356.28928:25 382.27802:25 575.85889:21 655.26007:25 655.56543:98	19724	19329	19650	15134	13542	15952	13609	20069	20799	18098	18949	17032	15702	17120	15564	14676	18119	13122
600	5.979	656.58	TG 36:0|TG 10:0_12:0_14:0	[M+NH4]+		0.893	TRUE	12.86	656.582	C39H74O6	TG	IGFLMGKVDGKBEZ-UHFFFAOYSA-N	O=C(OCC(OC(=O)CCCCCCCCCCC)COC(=O)CCCCCCCCCCCCC)CCCCCCCCC	410	TRUE	TRUE	TRUE		FALSE	FALSE	null	null	100	99.8	50.2	85.3	100	7.17	pos-s-04	656.57965:7103 657.583:10767 658.58636:4553	69.07284:12 81.06969:25 85.09982:37 105.06628:25 105.07491:12 109.10008:49 113.13074:25 123.12755:12 145.06261:25 183.16277:12 183.17415:49 233.98659:10 249.11174:12 355.27405:25 358.30902:37 369.28781:25 383.31158:120 384.32053:49 401.3381:12 411.34586:100 438.01093:12 438.01385:25 439.37469:259 456.93048:10 467.38022:25 467.41055:61 579.5033:25 639.55573:25 639.59119:37 656.52356:25	23035	22313	18500	19156	16590	14885	20357	23477	62946	67562	14921	13063	6328	9503	14489	10676	8522	14220
572	3.985	638.332	Unknown	[M+H]+	adduct linked to 537_[M+H]+	0.964	TRUE	null	null	null	null	null	null	999	FALSE	FALSE	FALSE		FALSE	FALSE	null	null	null	null	null	null	81	27.24	pos-s-21	638.33234:6703 639.33569:4809 640.33905:1801	141.06459:25 147.1165:49 163.10602:21 193.04279:25 205.03476:25 213.15912:74 215.13664:98 223.05005:352 241.0585:49 244.99396:49 271.20441:137 273.2558:21 279.10449:198 297.11649:25 335.17163:288 382.36749:74 393.09943:25 397.06012:49 433.14984:49 439.16351:21 453.11755:217 507.61975:25 509.17963:646 565.23633:291 582.23358:49 621.29565:771 628.58875:21 638.30115:74	18698	18441	12370	12058	13670	12350	1081	5635	5078	5642	3343	10140	11755	9229	12503	11292	22868	20268
573	2.736	638.389	Unknown	[M+H]+		0.857	TRUE	null	null	null	null	null	null	999	FALSE	FALSE	FALSE		FALSE	FALSE	null	null	null	null	null	null	95.2	34.72	pos-s-21	638.3894:9293 639.39275:9340 640.39611:4145	57.06405:24 57.06936:506 77.0362:21 111.29934:21 121.09461:98 128.05904:74 131.08113:74 141.06801:185 143.0768:73 143.08519:135 147.11488:229 151.11427:21 155.08514:49 157.09604:49 159.07388:193 175.01511:163 185.12422:25 187.02884:123 189.16704:25 193.02534:49 193.03703:221 197.12352:98 199.14815:74 205.03285:268 213.16333:396 215.14088:999 218.08185:21 220.97601:98 223.05017:3857 225.06033:74 2…	18170	20183	23113	17026	23554	22664	12705	10632	11084	12835	5466	16240	11161	11700	18711	15555	29333	26007
602	3.014	657.594	VAE 24:1	[M+Na]+		1	TRUE	14.22	657.558	C44H74O2	VAE	PJUQIJHWEAVDLJ-UHFFFAOYSA-N	O=C(OCC=C(C=CC=C(C=CC1=C(C)CCCC1(C)C)C)C)CCCCCCCCCCCC=CCCCCCCCCCC	410	TRUE	TRUE	TRUE		FALSE	FALSE	null	null	100	99.4	0.7	76.2	100	44.81	pos-qc-6	657.58856:23720 658.59191:12447 659.59527:3387	71.08563:10 81.0665:10 91.05355:15 97.09865:15 103.04865:10 103.05292:15 105.06985:391 107.08455:10 115.05303:15 117.06667:69 119.08094:20 120.07837:15 122.08881:20 122.09191:56 123.11897:15 131.07712:47 131.08354:121 132.088:15 135.1113:10 137.13161:10 143.08601:25 145.09894:65 147.114:10 155.08597:10 157.09863:15 159.10658:15 161.12549:15 164.07434:10 171.10796:10 173.12936:31 181.09195:10 183.…	440047	396482	347321	274005	259316	237643	441170	401637	399431	366651	351377	197882	221353	169488	219643	223772	272974	279357
575	3.98	639.277	Unknown	[M+H]+		0.982	TRUE	null	null	null	null	null	null	999	FALSE	FALSE	FALSE		FALSE	FALSE	null	null	null	null	null	null	null	19.53	pos-qc-4	639.28088:2891 640.28423:1969 641.28759:2518	57.06838:98 69.07629:21 100.11324:21 105.0705:74 117.06431:25 122.09569:25 127.05255:21 131.08263:74 147.02112:49 159.07367:25 159.08075:49 183.1113:21 205.04051:21 213.17316:25 215.14252:74 223.04344:98 223.05182:98 237.23448:21 243.16516:25 255.20357:25 267.2001:21 271.19931:98 279.11099:161 280.1153:49 286.23593:21 324.17206:21 335.17862:139 336.18646:49 344.23596:21 358.27673:24 358.31125:130…	11551	11863	9820	8740	11123	10784	4945	4304	4894	5534	3146	9487	9973	7755	10580	8752	13003	12939
604	5.173	662.569	DG 38:4|DG 18:0_20:4	[M+NH4]+		1	TRUE	12.26	662.572	C41H72O5	DG	BRKLTVAHEPCGNK-UHFFFAOYSA-N	O=C(OCC(OC(=O)CCCCCCC=CCC=CCC=CCC=CCC)CO)CCCCCCCCCCCCCCCCC	410	TRUE	TRUE	TRUE		FALSE	FALSE	null	null	100	99.7	33.4	84.8	100	12.77	pos-s-52	662.56805:2466 663.5714:394 664.57476:930	67.98907:21 85.10109:49 105.06616:25 117.07182:25 121.10216:49 129.06119:25 133.10168:21 145.09944:25 164.27255:21 173.13161:25 189.16051:25 203.16356:25 203.17355:74 227.17993:21 245.23451:49 259.23575:25 259.2561:25 269.2193:49 285.29562:25 287.22348:49 338.30093:21 341.29895:344 361.26971:123 379.33359:21 476.2811:21 495.26395:49 543.90527:21 551.32007:98 607.36487:25 607.37524:98 627.50775:49…	13440	13812	13823	11168	11918	10475	7247	8875	12278	10871	7573	8289	9026	13971	10648	8241	9188	7527
577	5.467	639.58	Unknown	[M+H]+	found in higher mz's MsMs_1007; found in higher mz's MsMs_1031	0.964	FALSE	null	null	null	null	null	null	999	FALSE	FALSE	FALSE		FALSE	FALSE	null	null	null	null	null	null	null	2.83	pos-s-03	639.57953:5257 640.58288:3285 641.58624:3716		41380	41820	66142	34200	47595	50137	31911	52293	63323	70456	41755	44768	32086	40154	36597	42769	57929	24030
606	5.148	665.58	w/o MS2:NAGly 10:0;O(FA 28:2)	[M+H]+		0.821	FALSE	11.29	665.583	C40H73NO5	NAGly	FCLGARUURSJBIN-UHFFFAOYSA-N	O=C(O)CNC(=O)CCCCCC(OC(=O)CCCCCCCCCCCCCCCC=CCC=CCCCCCCC)CCC	530	TRUE	TRUE	FALSE		FALSE	FALSE	null	null	99.9	99.8	null	null	null	2.1	pos-s-07	665.58008:65729 666.58343:26576 667.58679:25682		333471	546440	476742	1091001	506744	566471	506604	984459	642563	743296	561621	358032	247394	339961	331174	566872	432272	497434
608	2.413	665.584	VAE 26:0	[M+H]+	found in higher mz's MsMs_663	0.911	TRUE	14.77	665.623	C46H80O2	VAE	QIAALLKJPMCMKB-UHFFFAOYSA-N	O=C(OCC=C(C=CC=C(C=CC1=C(C)CCCC1(C)C)C)C)CCCCCCCCCCCCCCCCCCCCCCCCC	410	TRUE	TRUE	TRUE		FALSE	FALSE	null	null	100	99.2	0.6	84.5	100	20.94	pos-s-45	665.58258:189262 666.58593:96459 667.58929:25625	55.05866:25 69.06949:74 81.06983:49 83.08738:123 86.09573:21 95.0843:132 105.06927:1154 107.09121:49 115.05089:123 117.06602:569 119.08334:74 122.09433:161 123.11517:49 128.06071:49 129.06628:122 131.08443:1140 133.09879:49 134.0914:25 135.11708:98 141.0697:98 143.08522:212 145.09982:463 147.12:49 149.14386:25 155.07988:123 157.09953:160 159.11809:287 159.12694:49 161.12816:74 169.09749:123 171.1…	1934583	1684462	2657228	1175540	1509634	2628487	1885882	1509980	2926366	980982	2169365	672616	3880472	910193	1110349	2010091	2173550	2224372
613	3.366	667.617	w/o MS2:NAOrn 15:0;O(FA 20:0)	[M+H]+	found in higher mz's MsMs_674; found in higher mz's MsMs_641	1	TRUE	11	667.598	C40H78N2O5	NAOrn	FCUIIHZSUFMXFK-UHFFFAOYSA-N	O=C(OC(CCCCCCC(=O)NC(C(=O)O)CCCN)CCCCCCC)CCCCCCCCCCCCCCCCCCC	530	TRUE	TRUE	FALSE		FALSE	FALSE	null	null	67.9	99.7	null	null	null	35.65	pos-s-02	667.61676:327170 668.62011:133340 669.62347:27132	57.07154:49 67.05493:49 77.03992:25 81.06834:98 83.08331:98 91.05415:49 95.08134:49 97.10065:49 100.1076:147 103.05354:98 105.0676:3574 106.07111:49 109.09557:25 109.0985:74 115.04916:49 115.05217:98 117.06732:566 119.07853:49 120.07903:98 121.09914:123 122.09257:352 123.11652:98 128.1002:49 129.06609:98 131.08099:435 132.08705:49 133.10342:25 135.11362:74 137.12737:49 141.07117:74 143.08502:173 …	4227537	4306900	3867667	3147106	2853964	2696366	4059536	4205690	4167944	4379298	3764680	2271719	2446864	2594551	2328409	2287376	3352237	3172844
611	6.048	667.613	w/o MS2:NAGly 10:0;O(FA 28:1)	[M+H]+	found in higher mz's MsMs_1036; found in higher mz's MsMs_1024; found in higher mz's MsMs_1037	1	FALSE	11.82	667.598	C40H75NO5	NAGly	PGZDKDWUEGSRLX-UHFFFAOYSA-N	O=C(O)CNC(=O)CCCCCC(OC(=O)CCCCCCCCCCCCCCCC=CCCCCCCCCCC)CCC	530	TRUE	TRUE	FALSE		FALSE	FALSE	null	null	96	99.8	null	null	null	4.71	pos-s-04	667.61261:83562 668.61596:36985 669.61932:17287		615754	778656	533567	550808	484803	439299	731480	816431	878029	927110	501936	507378	559903	380609	469915	442872	602310	680668
614	2.942	670.456	w/o MS2:HexCer 16:3;3O/14:1;(2OH)	[M+H]+	similar chromatogram in higher mz_673	0.946	TRUE	7.17	670.453	C36H63NO10	HexCer_AP	WKYWQQGSJUBHGZ-UHFFFAOYSA-N	O=C(NC(COC1OC(CO)C(O)C(O)C1O)C(O)C(O)C=CCCC=CCCC=CCC)C(O)CCCCCCC=CCCCC	530	TRUE	TRUE	FALSE		FALSE	FALSE	null	null	99.8	99.9	null	null	null	20.12	pos-s-19	670.45624:6087 671.45959:3960 672.46295:1672	59.92079:10 69.03193:25 91.05419:37 104.06322:12 107.08817:12 111.03895:37 115.05528:12 117.06895:49 119.08323:1466 129.05028:63 131.08597:25 133.05988:61 135.073:37 169.09756:25 229.1098:12 251.14044:25 341.90277:10 385.27353:25 387.33658:25 517.34698:12 519.36292:49 635.4187:37 653.38251:12 653.44348:218 670.4444:25	14756	14283	12219	10620	10513	10045	6180	8855	7044	7837	5561	5833	6704	6542	7417	6877	19100	18494
583	4.317	643.526	Unknown	[M+H]+		0.964	TRUE	null	null	null	null	null	null	999	FALSE	FALSE	FALSE		FALSE	FALSE	null	null	null	null	null	null	100	9.43	pos-s-26	643.53284:1340 644.53619:1330 645.53955:648	69.06999:21 71.08337:25 85.10181:25 98.78186:21 119.08097:21 137.12833:21 169.10017:25 243.16855:25 243.20355:25 341.2886:25 439.34622:21 643.22064:25 643.49823:73 643.51959:122 643.6015:49	14117	15472	13813	8967	10358	9499	12724	13481	11541	14118	14032	7878	12039	7280	9529	7353	9124	12654
584	3.395	643.532	Unknown	[M+H]+		0.911	TRUE	null	null	null	null	null	null	999	FALSE	FALSE	FALSE		FALSE	FALSE	null	null	null	null	null	null	100	8.71	pos-s-20	643.51898:808 644.52233:745 645.52569:232	267.99252:21 282.04025:25 341.29575:74 643.49847:49 643.5376:98	9368	9168	7217	6219	7707	6250	4330	6202	7050	5812	7488	2698	3006	4884	4292	5201	6112	4983
615	3.15	671.607	DG 38:2	[M+Na]+		0.982	TRUE	12.85	671.558	C41H76O5	DG	XXICPJXOTUXOGD-UHFFFAOYSA-N	O=C(OCC(OC(=O)CCCCCCCCCCCCCCCCCC=CCC=CCCCCCCC)CO)CCCCCCC	420	TRUE	TRUE	TRUE		FALSE	FALSE	null	null	95.6	99.5	7.4	75	100	6.11	pos-s-20	671.59381:1004 672.59716:934 673.60052:695	79.05927:21 105.0632:25 117.06422:49 121.0682:21 131.08257:25 147.06703:25 163.07004:25 190.11948:21 223.1358:25 355.28207:25 372.2981:24 372.32245:98 384.30139:25 384.3179:74 386.33701:49 388.33929:25 401.32703:25 401.34671:74 560.35553:21 639.9751:21 653.58984:98 671.23236:25 671.57776:49	16028	13683	15608	11981	10405	11977	14339	10782	15812	16052	13495	9607	9061	11983	11040	8935	13704	10393
616	3.853	675.346	w/o MS2:PI 21:2	[M+H]+		0.946	TRUE	5.36	675.312	C30H53O13P	PI	DCIRBXLVMIKGMZ-UHFFFAOYSA-N	O=C(OCC(OC(=O)CCCCCCC=CCC=CCCC)COP(=O)(O)OC1C(O)C(O)C(O)C(O)C1O)CCCCC	530	TRUE	TRUE	FALSE		FALSE	FALSE	null	null	87.6	100	null	null	null	28.67	pos-s-07	675.34631:6070 676.34966:4694 677.35302:2428	77.04001:25 107.04173:24 107.04318:122 147.07057:25 147.07567:49 149.0564:200 162.61531:25 163.10777:422 165.20593:21 201.08337:25 203.14018:25 205.117:141 257.14874:21 287.15326:25 353.16626:21 359.31622:49 370.1402:21 411.42242:25 435.21625:21 471.23456:49 513.20465:24 513.23962:98 525.31403:21 640.56348:25 663.52777:21 673.25409:25 675.3457:974 675.64844:49	22495	22564	20843	17533	17527	15808	20043	19065	19652	18169	16450	13553	14199	10704	15809	12135	16422	17342
618	6.47	676.485	PE O-33:8	[M+H]+		0.982	TRUE	7.66	676.434	C38H62NO7P	EtherPE	IGDGDGSLNORWHX-UHFFFAOYSA-N	O=C(OC(COC=CCCCCCCC=CCC=CCC=CCC)COP(=O)(O)OCCN)CC=CCC=CCC=CCC=CCC	420	TRUE	TRUE	TRUE		FALSE	FALSE	null	null	73	100	7	51.1	100	36.01	pos-s-47	676.48761:1803 677.49096:1688 678.49432:640	273.2438:21 291.10452:49 347.15033:25 347.17123:74 376.32651:21 441.26749:25 441.2793:98 535.31836:21 645.46637:21 647.45013:730 674.46655:21 676.47614:49	39352	37805	32231	29078	23275	21395	41603	41835	36799	37998	35100	14959	13236	13937	13869	14225	28206	28214
619	8.207	677.581	DG 39:6	[M+Na]+	similar chromatogram in higher mz_715	0.821	TRUE	11.16	677.511	C42H70O5	DG	HKDREXBACGRUKF-UHFFFAOYSA-N	O=C(OCC(OC(=O)CCCCCCCCCCC=CCC=CCC=CCC=CCC=CCC=CCC)CO)CCCCCCCC	420	TRUE	TRUE	TRUE		FALSE	FALSE	null	null	90.3	100	23.5	75	100	4.64	pos-s-17	677.56879:580 678.57214:559 679.5755:1281	88.97693:21 97.09064:25 130.08325:21 135.07576:25 149.12448:25 153.08492:25 153.0936:74 161.12764:21 192.11722:21 381.36829:25 411.30536:25 459.39883:21 617.30939:21 677.36011:98 677.5683:98	7105	6380	7536	6555	7583	5170	6783	7495	8935	9381	6857	4946	5570	4833	6402	5955	6133	6123
589	6.012	647.639	Unknown	[M+H]+	found in higher mz's MsMs_1016; found in higher mz's MsMs_1032	0.911	TRUE	null	null	null	null	null	null	999	FALSE	FALSE	FALSE		FALSE	FALSE	null	null	null	null	null	null	null	2.15	pos-s-04	647.64581:3028 648.64916:2121 649.65252:1774	100.10625:12 100.11327:74 117.13876:25 308.28769:12 328.28833:10 364.35315:61 366.37827:49 381.38239:118 382.37781:25 383.39651:117 645.59534:25 647.55072:2034 647.62219:145	34433	34563	27462	27701	16045	21594	30536	30724	38034	47532	44492	15011	21198	18305	18369	22585	23312	20422
590	3.361	647.643	Unknown	[M+H]+	found in higher mz's MsMs_695; found in higher mz's MsMs_696	1	TRUE	null	null	null	null	null	null	999	FALSE	FALSE	FALSE		FALSE	FALSE	null	null	null	null	null	null	null	12.9	pos-qc-4	647.64282:9198 648.64617:6908 649.64953:1899	59.05725:21 95.08424:25 100.10917:211 117.12825:25 117.13584:123 294.27139:25 337.13962:21 364.34543:122 364.36417:128 366.37051:216 381.37997:457 382.36716:25 383.3941:328 482.9187:21 587.90448:21 647.61908:340 647.63696:856	80597	115531	114633	89051	85550	86404	123548	118591	122597	126431	108332	71113	84965	85365	77120	70041	95879	96392
620	1.7	678.471	PC O-30:7	[M+H]+		0.982	TRUE	7.07	678.449	C38H64NO7P	EtherPC	LNRTUFWQWNKDIX-UHFFFAOYSA-N	O=C(OC(COCCCCCC=CCC=CCC=CCC)COP(=O)([O-])OCC[N+](C)(C)C)CC=CCC=CCC=CCC=CCC	420	TRUE	TRUE	TRUE		FALSE	FALSE	null	null	90.3	99.9	39.8	60.7	100	6.14	pos-s-17	678.46344:596 679.46679:484 680.47015:295	115.07433:12 163.07135:12 167.10825:10 184.06718:25 211.12875:10 247.19441:12 261.21451:10 291.22604:37 661.42865:12 678.43738:49 678.47028:25	8452	7655	8345	6548	6866	6320	6994	8257	7410	6640	7989	6864	6772	6076	6796	6256	4822	4812
592	5.129	649.655	Unknown	[M+H]+	found in higher mz's MsMs_671	1	TRUE	null	null	null	null	null	null	999	FALSE	FALSE	FALSE		FALSE	FALSE	null	null	null	null	null	null	null	20.39	pos-qc-3	649.65485:5906 650.6582:4206 651.66156:1302	95.08433:21 100.10927:200 117.13898:49 249.26262:21 267.27866:25 366.35464:24 366.37076:212 368.37183:21 382.23294:49 383.39709:590 384.40338:49 390.29703:21 513.02429:21 649.35974:49 649.65656:537	60956	51875	54085	40152	42345	39011	51607	51505	51032	61724	50248	36758	33099	36504	35706	32402	39520	35514
621	2.741	679.358	w/o MS2:PI 21:0	[M+ACN+H]+	adduct linked to 571_[M+H]+	1	TRUE	6.34	679.343	C30H57O13P	PI	LJJOOLHWVGULMD-UHFFFAOYSA-N	O=C(OCC(OC(=O)CCCCC)COP(=O)(O)OC1C(O)C(O)C(O)C(O)C1O)CCCCCCCCCCCCCC	530	TRUE	TRUE	FALSE		FALSE	FALSE	null	null	97.7	99.9	null	null	null	502.56	pos-s-19	679.35767:245637 680.36102:107496 681.36438:23786	58.88353:122 59.06026:18955 59.48917:49 215.14058:25 279.10892:49 286.20535:21 322.32309:21 381.36896:25 453.10516:25 453.11411:49 509.15692:24 509.18225:98 533.4671:21 565.23236:74 612.92175:21 621.2915:73 661.66125:25 679.31287:48 679.36407:633 679.547:49	248243	241796	238965	182117	213619	206118	71049	137839	198218	96110	71350	254610	262335	322242	508497	413000	469314	831080
623	3.137	679.566	DG 39:5	[M+Na]+		0.946	TRUE	12.07	679.527	C42H72O5	DG	NANNMMKGUIAGMA-UHFFFAOYSA-N	O=C(OCC(OC(=O)CCCCCCCCCCCCCC=CCC=CCC=CCC=CCC=CCC)CO)CCCCCCCC	420	TRUE	TRUE	TRUE		FALSE	FALSE	null	null	99.3	99.6	49.4	75	100	4.67	pos-s-46	679.56451:1357 680.56786:1056 681.57122:1526	147.07762:21 163.0686:25 184.06044:49 184.07568:123 185.87732:21 364.34805:21 379.3465:25 381.37442:49 383.77057:21 625.61456:21 643.57898:49 661.63165:49 675.50275:21 679.55719:504	13567	11636	11616	6982	8208	10784	7685	9777	10176	9929	9133	7810	7651	9576	8417	7412	6963	8404
624	4.562	679.682	w/o MS2:VAE 27:0	[M+H]+		0.929	TRUE	14.88	679.639	C47H82O2	VAE	GOJQCJLFRVMRCK-UHFFFAOYSA-N	O=C(OCC=C(C=CC=C(C=CC1=C(C)CCCC1(C)C)C)C)CCCCCCCCCCCCCCCCCCCCCCCCCC	530	TRUE	TRUE	FALSE		FALSE	FALSE	null	null	81.6	99.5	null	null	null	6.47	pos-s-03	679.68213:1323 680.68548:1036 681.68884:21317	59.06043:74 88.97601:21 100.10489:25 117.13273:21 147.0808:21 251.1713:21 326.27536:21 355.35864:25 362.34183:25 379.35187:49 389.2771:21 582.06323:21 589.50793:25 610.94958:21 621.62683:98 643.60406:49 661.44415:49 677.08673:21 679.56836:122 679.58661:122 679.65247:73	16459	13443	13847	10663	13831	9861	11516	13720	16142	12002	13490	10425	10864	8142	12634	8246	11397	13939
596	4.635	653.547	Unknown	[M+H]+		0.911	TRUE	null	null	null	null	null	null	999	FALSE	FALSE	FALSE		FALSE	FALSE	null	null	null	null	null	null	100	6.85	pos-s-52	653.53723:1065 654.54058:1458 655.54394:3314	59.05948:216 83.08599:21 123.12894:21 159.11241:21 190.30873:21 293.22391:21 307.29199:49 372.30167:25 583.46936:21 617.56812:25 653.52814:73	12944	13925	11424	13835	9338	9033	10080	12287	13108	12040	11137	9561	7660	8185	9773	8783	14159	10338
628	3.305	681.473	DG 40:11	[M+Na]+	found in higher mz's MsMs_656	1	TRUE	8.94	681.449	C43H62O5	DG	BSXKGGIRKHSQTJ-UHFFFAOYSA-N	O=C(OCC(OC(=O)CCC=CCC=CCC=CCC=CCC=CCC=CCC)CO)CC=CCC=CCC=CCC=CCC=CCC	420	TRUE	TRUE	TRUE		FALSE	FALSE	null	null	99.8	99.8	3.3	75	100	13.98	pos-s-49	681.45996:3666 682.46331:2606 683.46667:886	83.08498:49 100.11221:199 101.49574:21 105.06656:74 115.05859:25 117.13453:49 119.08504:1610 122.09451:49 131.09424:25 135.11725:21 332.76053:21 364.34503:365 373.88327:21 380.20752:49 381.37952:1192 384.3284:49 621.32147:25 627.60535:49 643.62793:49 645.61951:2070 663.61737:363 681.45239:187 681.62823:390	16422	16557	15194	11763	12042	12454	5720	10764	10292	9459	6560	7403	8037	7223	8803	8654	22471	22674
630	6.208	682.626	w/o MS2:Cer 12:1;3O/30:0;(2OH)	[M+H]+		0.821	FALSE	12.58	682.634	C42H83NO5	Cer_AP	OWRQEZIVDYLKKM-UHFFFAOYSA-N	O=C(NC(CO)C(O)C(O)CCCC=CCCC)C(O)CCCCCCCCCCCCCCCCCCCCCCCCCCCC	530	TRUE	TRUE	FALSE		FALSE	FALSE	null	null	98.7	99.8	null	null	null	1.72	pos-s-04	682.62616:29551 683.62951:64123 684.63287:34861		320717	513785	89260	200854	205240	52123	52213	127710	439837	362350	335583	101122	66030	116937	281049	176188	164244	84143
631	6.488	683.578	DG 39:3	[M+Na]+	similar chromatogram in higher mz_642	0.857	TRUE	12.83	683.558	C42H76O5	DG	FWFFVRCYXJUNEH-UHFFFAOYSA-N	O=C(OCC(OC(=O)CCCCCCCCCCCCCCC=CCC=CCC=CCCCCCCC)CO)CCCCCCCC	420	TRUE	TRUE	TRUE		FALSE	FALSE	null	null	98.9	99.8	2.7	75	100	2.58	pos-s-33	683.57678:6962 684.58013:4504 685.58349:9190	71.23421:10 91.05022:12 95.08417:61 100.1091:61 105.06771:199 109.09861:61 115.04928:25 117.06896:268 122.0958:49 129.071:37 131.08115:272 133.09387:25 140.10132:25 143.08351:49 145.09979:97 147.11147:25 155.08337:49 157.09778:49 159.10925:49 171.1144:49 175.13388:12 183.10962:25 185.12796:49 187.14584:61 195.10913:12 197.12538:12 197.12933:37 201.15714:49 209.11981:12 211.15196:25 215.16545:12 2…	52731	93481	74403	46429	39140	38663	61400	48923	84443	84655	69856	39488	39335	43435	60789	65225	45823	52711
633	5.159	685.43	DG 40:9	[M+Na]+	adduct linked to 625_[M+H]+; found in higher mz's MsMs_636	0.929	TRUE	9.61	685.48	C43H66O5	DG	OZSHEIJSNNMOEO-UHFFFAOYSA-N	O=C(OCC(OC(=O)CCCC=CCC=CCC=CCC=CCC=CCC=CCC=CCC=CCC=CCC)CO)CCCCCCC	420	TRUE	TRUE	TRUE		FALSE	FALSE	null	null	95.4	99.9	8.4	75	100	12.37	pos-qc-6	685.44312:1467 686.44647:1323 687.44983:803	92.05518:21 100.10976:49 103.06286:25 105.06695:486 113.09264:21 117.06816:183 120.08756:25 122.09498:122 126.09669:21 131.08189:174 135.11617:49 143.08598:49 145.09552:49 147.05951:49 159.11185:49 173.12933:49 185.13649:25 191.1804:21 199.14699:25 201.174:25 229.17863:49 257.18826:25 260.19232:49 270.18954:21 280.2789:25 283.1972:49 294.27734:49 302.24802:49 328.25934:21 355.29395:184 367.29102:…	11961	12096	12455	8116	9273	9479	12091	19064	11718	11709	12512	10758	12126	10582	10714	8634	5189	5622
636	5.154	685.579	DG 39:2	[M+Na]+		0.821	TRUE	13.01	685.574	C42H78O5	DG	VJIVYXKALSBZCR-UHFFFAOYSA-N	O=C(OCC(OC(=O)CCCCCCCCCCCCCCCCCC=CCC=CCCCCCCC)CO)CCCCCCCC	420	TRUE	TRUE	TRUE		FALSE	FALSE	null	null	100	99.7	3.4	75	100	5.21	pos-qc-6	685.57538:2492 686.57873:1697 687.58209:1181	83.08266:49 92.05917:21 105.06689:397 109.09631:49 117.06355:49 117.0681:319 119.08084:74 120.08443:25 122.09647:98 126.09032:21 131.08344:195 135.10794:25 143.08591:49 145.10051:98 157.09851:49 171.11333:49 187.14856:49 201.15598:49 211.13852:25 215.18277:49 243.2036:49 257.18814:49 286.21359:49 294.26276:25 294.27719:98 300.23608:49 325.25836:25 330.27588:21 341.00369:49 349.27026:25 351.31094:…	37302	45070	39116	26066	33098	20121	40201	65107	21313	39776	43519	24186	47266	70309	27785	24121	18372	26131
638	3.156	685.621	VAE 26:1	[M+Na]+		0.946	TRUE	14.51	685.589	C46H78O2	VAE	PJOIUMOJVSOJSR-UHFFFAOYSA-N	O=C(OCC=C(C=CC=C(C=CC1=C(C)CCCC1(C)C)C)C)CCCCCCCCCCCCCC=CCCCCCCCCCC	410	TRUE	TRUE	TRUE		FALSE	FALSE	null	null	100	99.4	0.9	81.9	100	7.02	pos-s-27	685.61523:35669 686.61858:17470 687.62194:4432	91.04879:25 105.06906:560 106.06824:49 113.09634:25 117.06586:122 120.07755:49 122.09108:49 131.07626:49 131.08109:156 132.08391:49 135.12186:25 143.08009:49 145.09468:98 158.10716:49 168.13538:25 173.12659:25 181.09477:49 183.11151:25 187.14392:74 195.11501:49 199.15002:25 201.15317:49 213.16116:49 269.18842:74 281.21368:21 286.21274:49 294.28357:49 353.26178:25 355.29028:138 356.29877:98 365.14…	397616	381852	307318	244841	280073	260034	276243	343547	317638	392143	302871	226828	232134	280240	287875	198967	293512	287367
639	8.283	685.622	w/o MS2:VAE 28:4	[M+H]+		1	FALSE	14.26	685.592	C48H76O2	VAE	XQBHUPIRXADUPE-UHFFFAOYSA-N	O=C(OCC=C(C=CC=C(C=CC1=C(C)CCCC1(C)C)C)C)CCCCCCCCCCCCCCC=CCC=CCC=CCC=CCC	530	TRUE	TRUE	FALSE		FALSE	FALSE	null	null	83.7	99.8	null	null	null	6.8	pos-s-04	685.62158:195757 686.62493:85798 687.62829:23773		2784118	1135351	4029186	1189336	2454736	2117451	2443649	1984093	1905898	1396182	796014	1539475	1988566	845884	1275718	1906698	901139	598273
644	5.184	686.629	w/o MS2:Cer 12:0;2O/31:1	[M+H]+		0.875	FALSE	13.34	686.642	C43H85NO3	Cer_NDS	YSFCCNZOIWYQIR-UHFFFAOYSA-N	O=C(NC(CO)C(O)CCCCCCCCC)CCCCCCCCCCCCCCCCCCC=CCCCCCCCCCC	530	TRUE	TRUE	FALSE		FALSE	FALSE	null	null	96.7	99.7	null	null	null	3.28	pos-qc-3	686.62933:29341 687.63268:9707 688.63604:2548		262165	446378	380409	256016	269265	313598	198968	194840	315060	272097	384022	287269	249603	167852	193398	214295	299447	265532
645	3.834	690.539	PC O-30:1	[M+H]+		0.964	TRUE	9.03	690.543	C38H76NO7P	EtherPC	CNXQXEMKYGYFSY-UHFFFAOYSA-N	O=C(OC(COCCCCCCCC)COP(=O)([O-])OCC[N+](C)(C)C)CCCCCCCCCCCC=CCCCCCCCC	420	TRUE	TRUE	TRUE		FALSE	FALSE	null	null	99.2	99.9	74.2	85.3	100	11.69	pos-qc-3	690.53558:2711 691.53893:1581 692.54229:11157	121.09943:21 184.06996:742 343.14917:21 364.34293:25 522.26373:21 684.47589:21 690.53217:147	15647	14156	13757	11296	12135	11172	9338	10688	23102	20720	11863	10696	9446	13923	11695	10214	9151	10571
646	6.966	690.583	SE 29:2/18:3	[M+NH4]+	similar chromatogram in higher mz_709	0.964	TRUE	14.37	690.618	C47H76O2	STSE	COKMSCOSTZJMFC-UHFFFAOYSA-N	O=C(OC1CC2=CCC3C(CCC4(C)C(CCC34)C(C=CC(CC)C(C)C)C)C2(C)CC1)CCCCCCCC=CCC=CCC=CCC	410	TRUE	TRUE	TRUE		FALSE	FALSE	null	null	100	99.7	10.1	52.5	100	8.16	pos-s-10	690.59296:1427 691.59631:1442 692.59967:675	90.05541:10 101.03932:10 119.08015:12 121.10078:25 133.09703:12 135.11369:25 137.13237:49 147.08073:12 149.09747:25 151.06929:49 161.13339:25 163.14536:25 173.09692:12 175.11143:25 177.08907:37 187.10727:12 189.08955:25 191.17543:49 201.10915:12 203.18008:12 219.1022:12 219.13129:25 243.20238:10 261.19235:12 263.23743:12 295.20569:10 315.18509:12 359.97061:10 381.38208:12 385.26141:12 395.28268:1…	18708	18533	15070	13891	12162	13760	16108	16412	15415	18785	15256	11424	11111	10752	11490	9980	12902	11954
607	4.104	665.584	Unknown	[M+H]+	found in higher mz's MsMs_1028; found in higher mz's MsMs_1027	0.964	TRUE	null	null	null	null	null	null	999	FALSE	FALSE	FALSE		FALSE	FALSE	null	null	null	null	null	null	100	7.15	pos-qc-6	665.5835:88023 666.58685:51652 667.59021:29804	57.06896:49 79.05515:25 81.07542:25 91.04828:25 95.08082:25 100.11269:98 105.06851:745 109.0965:49 115.05164:49 117.0683:380 120.07848:49 122.09203:49 129.06712:74 131.08206:382 134.1004:25 143.07776:49 145.09908:300 155.07913:25 157.10054:74 159.10851:49 169.09674:49 171.11729:49 173.12769:168 185.13481:74 187.14313:189 195.10832:49 199.15515:25 201.16031:145 211.145:74 215.17285:74 229.18317:25…	1059576	1225744	1264617	1208254	637058	605250	1053944	1477644	810848	1124294	543996	569681	639415	689451	585027	476042	709598	711693
647	4.024	693.606	DG 40:5	[M+Na]+		0.875	TRUE	12.35	693.543	C43H74O5	DG	SWAUCSBNGLZTAO-UHFFFAOYSA-N	O=C(OCC(OC(=O)CCCCCCCCCCCCCCCC=CCC=CCC=CCC=CCC=CCC)CO)CCCCCCC	420	TRUE	TRUE	TRUE		FALSE	FALSE	null	null	92.7	99.7	51.3	75	100	11.49	pos-qc-4	693.60254:4986 694.60589:3410 695.60925:1678	97.10062:21 116.06735:49 161.12791:178 187.14552:49 333.56192:21 352.27777:74 369.34384:49 379.31848:25 379.33215:25 397.33026:172 411.41919:25 415.35361:123 647.60004:74 675.57849:25 675.66602:136 693.57983:142 693.59833:1115	63628	58032	59129	50534	30245	30416	56091	59107	29782	39305	30924	25437	31034	15104	21270	11718	47159	50574
609	6.478	665.683	Unknown	[M+H]+		1	TRUE	null	null	null	null	null	null	999	FALSE	FALSE	FALSE		FALSE	FALSE	null	null	null	null	null	null	100	8.02	pos-s-23	665.6875:2212 666.69085:3335 667.69421:4049	69.06696:25 79.04946:12 83.08467:61 87.44588:10 91.05292:37 93.07253:12 95.0842:37 97.10216:25 100.11055:190 103.04942:25 105.06776:640 109.09721:25 115.05388:61 117.06753:386 117.14194:49 119.08028:25 120.07925:69 122.09125:82 123.11675:49 128.05598:25 129.06793:86 131.08447:508 133.09561:49 135.11389:49 137.12766:25 141.06648:49 143.08031:130 145.09151:24 145.09827:277 147.11673:37 149.12688:49…	18328	19889	16885	14978	14879	18117	17577	19958	19684	14861	10610	10685	12717	11661	15462	14250	18271	7034
610	4.069	665.684	Unknown	[M+H]+		0.964	TRUE	null	null	null	null	null	null	999	FALSE	FALSE	FALSE		FALSE	FALSE	null	null	null	null	null	null	100	25.41	pos-s-37	665.68549:5690 666.68884:7869 667.6922:3258	57.0695:25 77.03631:25 81.07223:73 86.05784:21 91.0596:24 100.11191:135 103.06076:25 105.0677:573 109.10006:98 114.09097:24 115.05377:49 117.07046:600 119.08322:24 120.08066:73 122.08956:73 122.09731:134 128.11301:49 131.08591:670 133.10028:98 137.12909:49 141.0596:24 143.08008:122 145.09634:395 149.1369:49 151.14867:24 157.10471:49 159.11269:170 169.09921:49 171.1161:73 173.13019:141 181.09465:4…	57618	61114	63922	44502	44410	29708	38516	64563	30879	96539	68797	46857	32609	28028	36185	61541	23805	59309
652	2.138	695.36	w/o MS2:RIKEN P-VS1 ID-7841 from Mouse_Feces_WT_ABX_Ctr	[M+H]+		1	TRUE	1.63	695.378		Unknown			530	TRUE	TRUE	FALSE		FALSE	FALSE	null	null	96.5	100	null	null	null	186.98	pos-s-19	695.35986:235520 696.36321:88650 697.36657:21269	59.06028:17202 59.76442:25 385.3172:21 443.14215:21 491.05389:21 525.1701:98 581.211:24 581.23468:148 603.29852:21 619.61041:49 637.29065:74 656.78308:21 695.3457:597	141464	131906	122217	101748	128642	114176	54445	117783	126994	66454	62695	70254	88245	118703	489985	98056	356857	348806
612	8.283	667.616	Unknown	[M+H]+		0.982	FALSE	null	null	null	null	null	null	999	FALSE	FALSE	FALSE		FALSE	FALSE	null	null	null	null	null	null	null	3.82	pos-s-03	667.61609:132077 668.61944:51074 669.6228:31367		1065764	689407	588338	1474232	2499550	1636681	956201	864366	1314005	779128	1004973	778319	1461906	1140879	1875554	1187359	623744	538353
648	3.778	693.686	w/o MS2:VAE 28:0	[M+H]+		0.821	TRUE	15.03	693.654	C48H84O2	VAE	HHZCLBNKKBPATK-UHFFFAOYSA-N	O=C(OCC=C(C=CC=C(C=CC1=C(C)CCCC1(C)C)C)C)CCCCCCCCCCCCCCCCCCCCCCCCCCC	530	TRUE	TRUE	FALSE		FALSE	FALSE	null	null	89.9	99.4	null	null	null	13.02	pos-s-01	693.6864:5942 694.68975:2310 695.69311:2307	100.10645:25 105.07074:21 115.05244:21 128.06557:21 131.08774:25 347.24774:21 364.35101:49 381.35828:24 381.39667:145 384.34561:49 394.38297:49 401.33002:25 409.4075:49 411.42874:122 412.35434:49 549.28278:21 640.36206:21 675.67139:339 691.53571:21 693.53723:49 693.62592:98 693.65918:98	27144	41471	22573	25557	31147	24616	47640	34478	39338	34833	32152	23226	15209	14489	16294	23660	21020	16165
649	8.202	694.615	Cer 45:7;4O|Cer 29:3;3O/16:4;(2OH)	[M+H-H2O]+		1	TRUE	10.45	694.577	C45H77NO5	Cer_AP	NIQZPRIKEJFTHE-UHFFFAOYSA-N	O=C(NC(CO)C(O)C(O)CCCC=CCCC=CCCC=CCCCCCCCCCCCC)C(O)CC=CCC=CCC=CCC=CCC	410	TRUE	TRUE	TRUE		FALSE	FALSE	null	null	100	100	33.2	80.2	100	16.28	pos-s-39	694.60925:2514 695.6126:2660 696.61596:1328	91.05178:21 100.10934:49 117.06769:21 123.11378:49 135.11728:49 137.12941:49 145.07471:25 149.1304:74 151.0645:25 153.09091:98 159.11659:21 165.08727:49 166.03702:21 173.08627:25 185.12634:25 191.10025:98 201.11563:25 205.11342:25 205.11743:74 219.14015:49 245.16118:21 247.22867:25 259.17172:21 265.24091:74 301.21613:21 326.25052:21 378.29816:21 382.38953:25 385.32855:49 401.3555:25 412.34598:25 …	34450	34646	35281	24655	28292	24184	35518	26618	33757	41123	30170	23838	19207	21001	24041	17343	21639	22752
653	3.784	695.64	w/o MS2:NAGly 12:0;O(FA 28:1)	[M+H]+	found in higher mz's MsMs_675	0.821	TRUE	12.86	695.63	C42H79NO5	NAGly	TXUVHIMXWIFKJQ-UHFFFAOYSA-N	O=C(O)CNC(=O)CCCCCC(OC(=O)CCCCCCCCCCCCCCCC=CCCCCCCCCCC)CCCCC	530	TRUE	TRUE	FALSE		FALSE	FALSE	null	null	99	99.6	null	null	null	19.73	pos-s-09	695.63959:8599 696.64294:6043 697.6463:756	59.0594:164 105.06341:49 105.06628:122 109.09862:21 117.06289:25 131.07629:25 131.08273:74 139.08163:25 145.09129:49 157.10123:21 187.13805:25 211.15179:21 322.30017:21 355.28168:25 364.33163:25 381.35486:25 384.32294:260 386.30344:25 394.39618:25 401.31805:24 401.34335:189 412.34506:49 414.36212:267 429.35181:25 431.38959:140 610.32831:21 619.60217:49 637.6153:49 675.67737:25 677.65216:98 695.62…	85188	78312	75833	56917	66254	56359	83126	82336	50763	74943	67584	43189	49374	50669	38723	56141	61198	64169
655	4.15	698.378	w/o MS2:PE 32:8	[M+H]+		0.821	FALSE	6.99	698.379	C37H58NO8P	PE	KZNSMUPQAZEEIS-UHFFFAOYSA-N	O=C(OCC(OC(=O)CCCC=CCC=CCC=CCC=CCC)COP(=O)(O)OCCN)CC=CCC=CCC=CCC=CCC	530	TRUE	TRUE	FALSE		FALSE	FALSE	null	null	100	100	null	null	null	9.63	pos-qc-4	698.37799:1762 699.38134:1742 700.3847:139		9257	9198	8081	7357	6951	6563	5652	6706	9091	8341	8477	7486	5435	7548	8342	7806	5524	7288
656	3.306	698.494	w/o MS2:BMP 21:0_8:0	[M+H]+		0.875	TRUE	8.31	698.497	C35H69O10P	BMP	JTOONQUPPZMMSY-UHFFFAOYSA-N	O=C(OC(CO)COP(=O)(O)OCC(OC(=O)CCCCCCCCCCCCCCCCCCCC)CO)CCCCCCC	530	TRUE	TRUE	FALSE		FALSE	FALSE	null	null	99.9	99.9	null	null	null	13.75	pos-s-19	698.49365:4028 699.497:2853 700.50036:1363	69.02953:25 83.08452:21 91.05275:49 103.05634:25 109.10139:25 119.0831:1142 129.04535:25 129.05013:49 402.34814:21 413.31787:49 547.39331:49 681.46161:215 698.52045:49	11960	11223	10603	8384	8518	8676	4739	8461	6680	6872	4867	4862	4731	5510	6824	6388	15168	13384
657	3.828	698.514	PE P-34:3|PE P-16:0_18:3	[M+H]+		0.982	TRUE	9.44	698.512	C39H72NO7P	EtherPE	JQPTULZAOQKFIC-UHFFFAOYSA-N	O=C(OC(COC=CCCCCCCCCCCCCCC)COP(=O)(O)OCCN)CCCCCCCC=CCC=CCC=CCC	410	TRUE	TRUE	TRUE		FALSE	FALSE	null	null	100	99.8	75.9	97.8	100	21.97	pos-s-37	698.51532:5785 699.51867:4486 700.52203:2349	83.08341:21 95.0828:49 109.09859:25 171.07205:21 227.07068:21 266.25595:25 266.27429:123 279.26349:49 311.24887:25 335.21982:24 335.2558:755 337.28094:122 362.23737:74 364.25125:238 548.90356:21 557.4881:98 644.62909:25 680.46783:25 698.48553:122	27135	22683	29562	19184	23125	19712	16105	17829	34409	25587	22037	27383	8544	28675	22499	27141	18151	23980
658	4.599	699.644	DG 40:2	[M+Na]+		1	TRUE	13.35	699.59	C43H80O5	DG	XTJSTVBHURXVFG-UHFFFAOYSA-N	O=C(OCC(OC(=O)CCCCCCCCCCCCCCCCCCCC=CCC=CCCCCCCC)CO)CCCCCCC	420	TRUE	TRUE	TRUE		FALSE	FALSE	null	null	94	99.6	20.5	75	100	29.74	pos-s-56	699.63654:10051 700.63989:6991 701.64325:140529	59.05893:961 83.08266:21 254.24432:21 382.2933:25 382.30429:74 384.31808:98 399.33359:49 401.32703:49 639.57489:49 663.56207:49 681.58301:122 699.63751:175	142040	143395	130135	108943	109736	120802	132553	126878	135656	141704	119539	105073	114847	110823	130570	116067	106035	108772
659	4.153	700.529	PE P-34:2|PE P-16:0_18:2	[M+H]+		1	TRUE	9.8	700.528	C39H74NO7P	EtherPE	LJVXDBWIBQQKFU-UHFFFAOYSA-N	O=C(OC(COC=CCCCCCCCCCCCCCC)COP(=O)(O)OCCN)CCCCCCCC=CCC=CCCCCC	410	TRUE	TRUE	TRUE		FALSE	FALSE	null	null	100	99.8	91.2	94.7	100	1277.36	pos-s-43	700.52667:250313 701.53002:94391 702.53338:27082	53.03783:49 55.05457:321 57.03474:307 57.06866:149 67.05411:542 69.02995:24 69.03227:122 69.06842:382 71.08297:98 81.06995:626 83.04786:49 83.08239:381 85.06254:49 91.04916:24 91.05318:98 91.05988:49 93.07008:190 95.08171:688 97.06369:233 97.10102:342 99.07589:49 102.84178:21 105.06943:144 107.08412:314 109.09889:740 111.08067:169 111.1132:179 119.082:202 121.09801:504 123.11382:580 125.09132:98 …	1968823	1918862	1751380	1545009	1665097	1450427	1095119	1487695	1873079	2256121	2517756	1495082	1204496	1705324	1965284	2263729	1178322	1894378
660	6.479	701.574	w/o MS2:TG 8:0_8:0_23:1	[M+H]+		0.857	FALSE	13.14	701.569	C42H78O6	TG	PQMVOOTUDRYZFY-UHFFFAOYSA-N	O=C(OCC(OC(=O)CCCCCCC)COC(=O)CCCCCCCCCCC=CCCCCCCCCCC)CCCCCCC	530	TRUE	TRUE	FALSE		FALSE	FALSE	null	null	99.6	99.8	null	null	null	10.27	pos-s-52	701.57379:10194 702.57714:8634 703.5805:3507		51485	31789	52077	38479	50931	33188	11456	35889	33358	36945	38964	33904	42566	41005	46762	35230	48810	48717
622	3.981	679.359	Unknown	[M+H]+		1	TRUE	null	null	null	null	null	null	999	FALSE	FALSE	FALSE		FALSE	FALSE	null	null	null	null	null	null	null	406.74	pos-s-49	679.35944:145707 680.36279:61399 681.36615:12652	58.88405:73 59.06078:9997 59.84631:49 124.09048:21 129.09683:49 357.37189:21 383.33066:49 401.3295:25 621.29736:25 643.61401:49 661.61304:49 679.35175:537 679.57117:150 679.58948:122	167253	151448	166202	143192	201340	186837	26234	24012	25614	41832	16537	188158	221527	151714	251486	204681	322488	290394
662	4.16	701.592	DG 40:1	[M+Na]+		0.821	TRUE	13.38	701.605	C43H82O5	DG	ZEVKNZBSKWFQNX-UHFFFAOYSA-N	O=C(OCC(OC(=O)CCCCCCCCCCCCCCCCCCCC=CCCCCCCCCCC)CO)CCCCCCC	420	TRUE	TRUE	TRUE		FALSE	FALSE	null	null	100	99.6	6.1	75	100	5.91	pos-s-58	701.6001:143155 702.60345:74729 703.60681:19431	55.0549:98 57.03293:74 59.0599:49 67.05435:393 68.05778:74 69.06866:366 70.07172:123 72.86411:21 80.05493:25 81.06883:405 82.06877:49 83.08379:268 85.09631:49 91.05324:98 93.06335:49 93.06877:168 95.08858:316 96.09011:98 97.10103:297 105.06937:696 107.08549:241 109.10026:385 110.10364:123 111.08055:98 111.11605:142 115.05242:49 117.06907:695 119.0818:144 120.08076:74 121.10088:205 122.09431:179 1…	1613201	1764235	1678687	1443800	1291174	1246564	2300057	1716414	1661925	1925628	1671155	902488	1100741	1195518	1089894	1331190	1226285	1635557
632	5.955	684.203	RIKEN P-VS1 ID-7591 from Cell_HEK293_WT_N_Ctr	[M+H]+		1	TRUE	10.17	684.216		Unknown			430	TRUE	TRUE	TRUE		FALSE	FALSE	null	null	85.1	99.9	73.7	85.2	79.2	54.72	pos-s-39	684.20453:67872 685.20788:56609 686.21124:41045	73.04608:600 105.06802:160 106.07442:37 117.06171:12 117.07233:61 122.09304:25 131.08472:74 141.06337:12 144.08942:12 145.09341:49 147.06248:516 149.03798:37 157.09465:12 165.12526:10 171.11481:25 183.11194:10 190.99565:25 191.17412:10 201.15559:12 207.02928:889 221.08066:1170 223.05888:114 225.03539:49 248.97943:12 249.00159:12 265.0126:49 266.99231:504 281.04706:690 295.10062:212 322.98169:12 3…	27875	19021	20965	19414	17619	17807	25579	17674	19725	224450	53718	23908	261936	332976	16027	17648	16226	18629
665	2.729	701.675	VAE 27:0	[M+Na]+		0.804	TRUE	14.88	701.621	C47H82O2	VAE	GOJQCJLFRVMRCK-UHFFFAOYSA-N	O=C(OCC=C(C=CC=C(C=CC1=C(C)CCCC1(C)C)C)C)CCCCCCCCCCCCCCCCCCCCCCCCCC	410	TRUE	TRUE	TRUE		FALSE	FALSE	null	null	85.5	99.3	0.3	65.6	100	21.82	pos-s-31	701.67535:7009 702.6787:9146 703.68206:4167	52.44825:21 67.04889:25 67.05119:49 77.04205:25 81.07053:49 91.04975:74 103.05027:74 105.06717:799 109.09659:74 115.04869:49 115.05472:49 117.06837:539 119.08111:49 120.07393:98 122.09052:139 129.07034:74 131.08369:935 133.10127:49 141.07062:49 143.08446:153 145.09906:426 155.08258:74 157.09697:74 157.10928:25 159.11374:305 161.12201:25 165.16188:74 169.09848:74 171.11168:49 173.12389:73 173.1312…	88497	72940	79240	88358	91542	78449	77285	71636	58200	82865	64329	62791	56262	38440	34963	48238	58727	52357
626	6.469	680.478	Unknown	[M+H]+	adduct linked to 634_[M+Na]+	0.964	TRUE	null	null	null	null	null	null	999	FALSE	FALSE	FALSE		FALSE	FALSE	null	null	null	null	null	null	100	19.78	pos-s-01	680.47961:5496 681.48296:4862 682.48632:2510	294.28085:21 327.06406:74 381.36877:25 381.39069:25 383.13287:164 399.32483:25 439.20099:224 459.2399:21 493.71567:25 495.26028:763 532.94818:21 551.32306:492 607.34399:24 607.3786:425 622.63464:21 651.46686:21 662.61377:49 663.44122:602 674.29608:21 680.56348:98	36460	36948	31622	23590	22827	22937	37049	38686	31885	32601	32825	15507	17446	16222	16856	17265	23933	22439
627	6.466	681.417	Unknown	[M+H]+		0.929	TRUE	null	null	null	null	null	null	999	FALSE	FALSE	FALSE		FALSE	FALSE	null	null	null	null	null	null	100	15.49	pos-s-29	681.42682:2536 682.43017:1663 683.43353:1879	57.0691:49 100.10298:49 100.1086:308 117.13826:123 135.11804:21 269.00549:74 286.21399:21 325.07407:132 345.14722:25 364.35501:429 368.15234:21 380.19861:74 381.12949:210 381.37881:1994 383.13745:49 384.31946:98 397.383:25 401.34265:49 417.32025:25 430.01138:21 439.17944:74 495.25302:98 496.26224:140 551.32202:98 552.3241:172 607.37402:74 608.38776:168 620.43658:21 643.62054:74 645.61932:3419 663…	33476	26249	30384	24008	29009	23824	31718	93	28935	29103	31244	21339	22353	20593	21556	21219	24853	24127
667	3.624	703.575	SM 34:1;2O|SM 18:1;2O/16:0	[M+H]+		0.929	TRUE	8.79	703.575	C39H79N2O6P	SM	RWKUXQNLWDTSLO-UHFFFAOYSA-N	O=C(NC(COP(=O)([O-])OCC[N+](C)(C)C)C(O)C=CCCCCCCCCCCCCC)CCCCCCCCCCCCCCC	410	TRUE	TRUE	TRUE		FALSE	FALSE	null	null	100	99.9	64.5	86.3	100	42.94	pos-s-45	703.58844:57065 704.59179:22419 705.59515:6047	59.06055:25 60.0808:74 71.07335:49 86.09047:24 86.09307:298 98.98351:49 103.05654:25 104.10625:74 106.0727:98 115.0478:25 122.09735:49 124.99061:49 124.99689:455 131.08273:74 145.09634:49 166.0583:49 183.50841:74 184.07152:16002 185.49071:49 187.14372:49 264.25601:25 264.26743:98 355.28131:49 355.29456:98 356.29773:98 368.29541:74 384.32803:267 385.31903:482 386.33334:380 387.33798:74 401.10962:2…	382375	412177	388038	286713	355399	278979	311618	392203	675737	404559	350622	418929	177910	495331	148075	223563	175894	295577
629	2.41	681.652	w/o MS2:RIKEN P-VS1 ID-7544 from Mouse_Plasma_ApoEKO_N_F1EPA	[M+H]+	found in higher mz's MsMs_725	1	TRUE	14.47	681.638		Unknown			530	TRUE	TRUE	FALSE		FALSE	FALSE	null	null	98.2	99.3	null	null	null	33.52	pos-qc-3	681.65155:196705 682.6549:131856 683.65826:53373	51.93765:21 55.05231:49 67.05046:25 69.06822:74 83.08346:49 95.08286:74 100.11057:2588 107.08535:49 112.0795:49 117.13735:333 135.11053:49 178.13464:21 243.20044:21 255.70175:21 265.24963:98 294.27371:133 363.3656:74 364.35599:2094 377.29385:21 380.19687:74 381.37982:12979 384.29846:49 384.32321:73 385.47125:49 399.39221:98 400.34909:49 627.61688:141 632.81293:21 643.60754:73 643.63245:98 645.064…	1892966	1120556	847854	1486936	1008904	808475	798184	2151778	1952735	1234704	734780	1535124	1462015	1500912	1382887	1529150	1715944	1432140
668	3.535	706.537	PC 30:0|PC 15:0_15:0	[M+H]+		1	TRUE	8.92	706.538	C38H76NO8P	PC	LJARBVLDSOWRJT-UHFFFAOYSA-N	O=C(OCC(OC(=O)CCCCCCCCCCCCCC)COP(=O)([O-])OCC[N+](C)(C)C)CCCCCCCCCCCCCC	410	TRUE	TRUE	TRUE		FALSE	FALSE	null	null	100	99.9	83.1	80.1	100	51.76	pos-s-08	706.5351:7962 707.53845:4772 708.54181:1781	71.07078:10 86.09675:86 115.09119:10 124.99818:68 145.22794:10 184.07121:2022 389.33414:25 464.29553:12 689.3316:10 706.52521:358	63575	61802	54511	42944	47491	40327	43143	43962	106231	93035	47636	59387	22015	53688	46138	28759	38387	41604
625	5.155	680.476	RIKEN P-VS1 ID-7491 from Mouse_Macrophage_WT_N_F1AA	[M+H]+	adduct linked to 633_[M+Na]+	1	TRUE	9.91	680.482		Unknown			430	TRUE	TRUE	TRUE		FALSE	FALSE	null	null	98.3	99.9	96.7	97.9	100	161.52	pos-qc-3	680.47675:36976 681.4801:19775 682.48346:4097	57.06533:25 147.12009:49 251.03583:25 251.04472:74 310.29938:21 327.07449:366 366.31958:21 383.13043:424 439.20132:1281 493.74097:98 495.25754:5326 549.62457:74 551.32349:2555 605.52679:25 607.3894:2412 644.63715:25 663.44531:2970 680.57135:73	193278	188392	178976	141842	144762	144274	198270	257994	196205	182362	199821	144782	166753	149719	142653	124925	79952	79200
669	4.049	706.567	PC O-31:0	[M+H]+		0.875	TRUE	9.98	706.575	C39H80NO7P	EtherPC	MARQLCZUTCPJHC-UHFFFAOYSA-N	O=C(OC(COCCCCCCCC)COP(=O)([O-])OCC[N+](C)(C)C)CCCCCCCCCCCCCCCCCCCCCC	420	TRUE	TRUE	TRUE		FALSE	FALSE	null	null	99.6	99.8	79.9	84.2	100	17.6	pos-s-45	706.56683:3587 707.57018:1341 708.57354:0	122.09598:21 133.06975:21 184.06989:667 266.29282:21 605.31531:21 706.55286:210	28721	22892	17383	17891	19074	15984	19947	18023	35667	18113	21081	18144	17847	25942	12958	15423	19665	18525
670	3.368	707.604	DG 41:5	[M+Na]+		1	TRUE	12.74	707.558	C44H76O5	DG	IDEKCVKSSCFREN-UHFFFAOYSA-N	O=C(OCC(OC(=O)CCCCCCCCCCCCCCCC=CCC=CCC=CCC=CCC=CCC)CO)CCCCCCCC	420	TRUE	TRUE	TRUE		FALSE	FALSE	null	null	100	99.6	71.6	75	100	11.12	pos-s-58	707.5882:4311 708.59155:3069 709.59491:2545	105.06921:12 121.1038:12 689.62738:49 705.38153:12 705.41132:37 707.59332:2038	105072	105707	95223	78013	75456	67860	111555	108594	84773	104607	101790	65900	61703	60218	64742	64631	83902	83972
634	6.473	685.436	Unknown	[M+Na]+	adduct linked to 626_[M+H]+	0.875	TRUE	null	null	null	null	null	null	999	FALSE	FALSE	FALSE		FALSE	FALSE	null	null	null	null	null	null	100	8.05	pos-s-57	685.44098:858 686.44433:955 687.44769:484	83.08762:25 105.0679:675 117.06905:144 121.08387:49 122.09428:74 125.13656:25 131.08269:198 135.11855:49 143.07996:49 145.09789:123 157.10622:25 169.09337:21 173.12976:49 185.133:25 204.13463:49 211.13667:25 215.17467:49 221.07697:25 225.16216:25 247.23349:49 269.22568:49 274.20572:49 283.1965:74 293.21829:25 311.23203:25 337.2735:25 342.04236:25 355.28708:218 356.29553:49 367.30273:98 384.31177:…	7833	7817	7205	6083	5881	5649	6168	7796	7004	6815	7402	5491	5663	4883	5733	5150	5083	6197
635	3.753	685.576	Unknown	[M+H]+		0.911	FALSE	null	null	null	null	null	null	999	FALSE	FALSE	FALSE		FALSE	FALSE	null	null	null	null	null	null	null	15.76	pos-s-13	685.57556:7661 686.57891:4678 687.58227:1178		44456	59864	63351	24385	54915	58588	33566	59288	61381	31606	62859	18785	21289	58386	30496	29945	60634	45450
672	6.883	710.624	TG 40:1|TG 8:0_14:0_18:1	[M+NH4]+		0.804	TRUE	13.36	710.629	C43H80O6	TG	KOGATJWDNKHOGW-UHFFFAOYSA-N	O=C(OCC(OC(=O)CCCCCCCCCCCCC)COC(=O)CCCCCCCC=CCCCCCCCC)CCCCCCC	410	TRUE	TRUE	TRUE		FALSE	FALSE	null	null	100	99.8	35.4	84	100	21.52	pos-s-43	710.62054:5579 711.62389:3822 712.62725:1671	57.06871:49 69.06731:49 81.06623:25 97.09972:49 107.08131:25 117.36864:21 135.11415:49 137.13612:25 173.10855:25 185.14746:21 247.2442:21 265.25241:49 363.33139:21 409.31396:25 409.33383:74 411.34354:427 437.33624:98 437.35678:236 439.37814:98 465.35641:24 465.38065:122 493.40775:25 512.97675:21 521.44653:74 549.45062:24 549.47034:98 575.72656:25 577.50574:227 589.13385:21 605.54095:49 671.51953:…	94821	95309	78696	66764	61237	63813	44882	21640	70111	287517	26844	29575	9623	21403	87450	13728	47851	43983
637	2.429	685.614	Unknown	[M+H]+		0.821	TRUE	null	null	null	null	null	null	999	FALSE	FALSE	FALSE		FALSE	FALSE	null	null	null	null	null	null	100	1.26	pos-s-41	685.60699:7531 686.61034:2302 687.6137:976	93.07145:21 103.04968:25 117.06474:25 122.05737:25 131.08148:49 143.08217:21 153.69928:21 163.07057:21 169.09787:25 184.12158:21 272.19009:21 284.19867:25 298.22321:25 341.01605:49 343.00653:49 355.29315:49 357.29562:49 384.28537:24 384.31836:179 385.32037:73 385.34241:98 386.32919:248 401.32748:49 401.35559:98 402.34576:73 403.35126:198 413.23843:21 582.93445:21 667.56195:24 667.5946:233 685.622…	107007	169706	149239	95683	87154	95459	39827	135410	76264	277853	112390	72673	156460	176367	199209	145682	162968	197993
673	2.941	711.497	DG 42:10	[M+Na]+		1	TRUE	9.82	711.496	C45H68O5	DG	WBFZCVDFCQNTRV-UHFFFAOYSA-N	O=C(OCC(OC(=O)CCCC=CCC=CCC=CCC=CCC=CCC=CCC=CCC)CO)CCCCCC=CCC=CCC=CCC	420	TRUE	TRUE	TRUE		FALSE	FALSE	null	null	100	99.8	47.5	75	100	132.24	pos-qc-7	711.49628:12629 712.49963:9270 713.50299:2710	59.06016:1120 384.31494:49 385.31143:21 693.61835:49 711.48254:236 711.59485:49	63424	62708	55815	50816	54805	54410	16738	31470	28869	31233	19928	31392	31910	39994	41459	41134	115816	109421
674	3.383	711.619	DG 41:3	[M+Na]+		0.804	TRUE	13.21	711.59	C44H80O5	DG	KKTJAEQWJBZEEF-UHFFFAOYSA-N	O=C(OCC(OC(=O)CCCCCCCCCCCCCCCCC=CCC=CCC=CCCCCCCC)CO)CCCCCCCC	420	TRUE	TRUE	TRUE		FALSE	FALSE	null	null	100	99.5	50.7	75	100	6.18	pos-qc-8	711.61414:1459 712.61749:1103 713.62085:605	105.0658:25 145.09753:25 189.00996:21 368.76932:21 384.31958:74 387.33505:21 412.36441:21 649.59766:21 667.59253:74 711.57446:73 711.5932:122 711.62311:176	44683	36109	32803	28219	22196	25720	37859	41642	36715	39715	33513	22143	20174	23601	23468	23481	14563	22860
640	4.294	685.625	Unknown	[M+H]+		0.911	FALSE	null	null	null	null	null	null	999	FALSE	FALSE	FALSE		FALSE	FALSE	null	null	null	null	null	null	null	4.18	pos-qc-4	685.62506:79629 686.62841:38888 687.63177:10019		947910	880253	741200	678165	532104	585261	927399	867875	671173	797397	830706	527330	503954	542611	515029	530633	543809	678205
641	3.37	685.626	Unknown	[M+H]+		1	TRUE	null	null	null	null	null	null	999	FALSE	FALSE	FALSE		FALSE	FALSE	null	null	null	null	null	null	100	92.17	pos-s-44	685.62018:347469 686.62353:166351 687.62689:33123	57.06859:74 63.67346:21 69.07066:74 81.07111:49 83.08356:74 88.97484:21 91.05172:74 95.08158:74 100.06994:21 105.06784:2653 106.06701:49 109.10313:98 111.11749:74 115.0509:74 117.063:73 117.06908:535 119.07877:49 119.08489:49 120.07619:49 120.0931:25 122.09435:316 129.06471:74 131.07642:49 131.08444:1042 135.10895:49 137.12923:49 139.10988:25 141.06973:74 142.11668:49 143.08189:173 145.09816:290 …	8428229	8265910	6745700	6036992	5914510	5279950	7844365	7546866	7829092	7493736	6990771	4580573	4351076	4937002	4831634	4768787	6207046	6318840
642	6.477	685.678	Unknown	[M+H]+		1	TRUE	null	null	null	null	null	null	999	FALSE	FALSE	FALSE		FALSE	FALSE	null	null	null	null	null	null	null	4.27	pos-s-01	685.68353:4251 686.68688:4916 687.69024:3304	81.0685:25 87.98085:10 103.04946:25 105.06779:829 106.06841:25 107.08102:25 109.09723:25 111.12189:25 117.06754:136 120.0777:37 122.09278:79 128.10837:25 131.08284:257 137.13087:37 141.06474:25 143.08359:49 145.09311:99 145.09987:119 157.09784:61 159.10931:37 165.1646:25 169.0994:25 171.11079:49 173.12852:37 179.17757:25 181.09485:25 183.10968:37 185.13184:25 187.14783:61 190.11971:25 195.10919:1…	38657	37956	39024	28905	33263	22503	29389	42059	39188	36445	35404	28971	19397	23859	20461	18571	21607	25161
643	4.088	685.678	Unknown	[M+H]+		0.875	TRUE	null	null	null	null	null	null	999	FALSE	FALSE	FALSE		FALSE	FALSE	null	null	null	null	null	null	null	7.03	pos-qc-3	685.68713:6604 686.69048:5651 687.69384:1560	85.06625:25 91.05569:74 105.06783:679 117.07059:252 122.09591:74 129.0743:25 131.07965:150 135.11551:25 143.08194:49 155.07997:25 157.10667:49 169.09943:25 171.12:49 173.13225:49 185.13187:49 195.11902:25 211.14388:49 215.17787:98 218.15431:74 223.08363:49 260.20715:49 268.25903:25 280.25433:49 285.21881:49 286.24115:25 297.22525:49 314.25705:49 349.2876:25 353.29059:49 355.30328:169 357.30579:74…	89654	84685	27663	42972	75263	35254	47484	112477	33752	55571	39649	45710	36565	25609	48987	52738	33968	37516
675	3.769	713.65	DG 41:2	[M+Na]+		0.821	TRUE	13.37	713.605	C44H82O5	DG	WHIYJWARGWYTBR-UHFFFAOYSA-N	O=C(OCC(OC(=O)CCCCCCCCCCCCCCCCCCCC=CCC=CCCCCCCC)CO)CCCCCCCC	420	TRUE	TRUE	TRUE		FALSE	FALSE	null	null	94.4	99.5	4.5	75	100	38.74	pos-s-04	713.64612:12096 714.64947:9633 715.65283:22131	105.06328:12 105.0676:61 117.05061:12 122.091:37 131.04886:12 131.0842:37 135.04672:12 143.07661:25 153.12865:10 163.07359:61 165.06874:10 191.10551:10 247.11107:10 265.1282:10 277.12881:10 286.20743:10 305.11975:10 315.15521:10 351.14893:10 355.30008:25 379.11099:10 384.31183:61 386.33643:95 392.2059:10 401.33481:49 401.3573:49 403.35861:37 412.33353:12 412.35065:90 414.362:61 419.70071:10 429.3…	145345	136753	118620	101411	104679	104082	132470	143131	134199	122821	131898	81677	94066	98170	96292	90297	102804	125020
617	2.717	675.679	RIKEN P-VS1 ID-7368 from Mouse_Macrophage_WT_N_F1AA	[M+H]+		1	TRUE	7.81	675.679		Unknown			430	TRUE	TRUE	TRUE		FALSE	FALSE	null	null	93.1	99.9	88	88.2	98.1	216.65	pos-s-46	675.67523:22374 676.67858:20883 677.68194:7448	55.05356:46 57.06975:110 67.04955:16 67.05184:33 69.06963:131 71.08301:74 72.08029:16 81.07:82 83.08499:161 85.06259:25 85.10271:55 86.06076:33 93.06879:41 95.08314:114 97.09831:154 99.08014:16 100.07294:56 107.08273:85 109.09749:105 111.07925:105 111.11327:183 113.0908:16 114.08984:115 121.09962:147 123.11389:77 125.09611:79 125.13378:63 128.10388:81 135.11249:170 137.12624:41 139.10852:41 141.1…	380740	368704	324140	219031	280038	217409	129601	67647	53356	189955	87361	103767	52451	20561	18713	18258	105007	19396
676	3.003	715.641	DG 41:1	[M+Na]+		1	TRUE	13.55	715.621	C44H84O5	DG	HLVNUQTWBIJFNZ-UHFFFAOYSA-N	O=C(OCC(OC(=O)CCCCCCCCCCCCCCCCCCCCC=CCCCCCCCCCC)CO)CCCCCCC	420	TRUE	TRUE	TRUE		FALSE	FALSE	null	null	100	99.4	51.1	75	100	71.98	pos-s-56	715.63867:38951 716.64202:22026 717.64538:6236	59.06115:2183 105.06536:16 119.04694:16 121.06419:16 133.06183:16 145.06285:16 163.07211:41 271.11328:16 358.29135:16 358.30728:51 375.32932:25 384.31851:47 398.33356:16 401.34714:25 639.57562:107 657.57587:52 662.40295:16 679.57031:16 715.34808:33 715.62964:966	608410	578275	549790	483801	529893	521127	599035	585012	598920	594483	532392	529287	557233	509171	576810	560684	508169	523232
677	3.952	716.557	PC 31:2|PC 15:1_16:1	[M+H]+		0.982	TRUE	8.31	716.523	C39H74NO8P	PC	JFSKZJFUUYVMLO-UHFFFAOYSA-N	O=C(OCC(OC(=O)CCCCCCCC=CCCCCCC)COP(=O)([O-])OCC[N+](C)(C)C)CCCCCCCC=CCCCCC	410	TRUE	TRUE	TRUE		FALSE	FALSE	null	null	100	99.9	80.3	77.4	100	33.8	pos-s-16	716.55255:12604 717.5559:6778 718.55926:58048	59.05998:238 86.09897:98 104.1085:25 119.08264:21 124.99627:122 184.07095:3617 266.98859:25 355.04837:25 355.06686:49 415.36765:21 476.28888:49 480.3215:49 575.49274:74 716.53943:1126 716.61456:97	99173	97602	90670	76491	79618	78031	57647	98014	207099	88512	72813	68734	64874	107414	61984	60562	65632	72617
679	4.829	716.565	PE P-35:1|PE P-17:0_18:1	[M+H]+	ion correlated with 425	0.929	TRUE	10.81	716.559	C40H78NO7P	EtherPE	FDQGSTMMGFGRFB-UHFFFAOYSA-N	O=C(OC(COC=CCCCCCCCCCCCCCCC)COP(=O)(O)OCCN)CCCCCCCC=CCCCCCCCC	410	TRUE	TRUE	TRUE		FALSE	FALSE	null	null	100	99.8	63.3	94.7	100	7.95	pos-s-05	716.55963:1587 717.56298:1461 718.56634:1047	57.0312:10 59.05708:160 60.06097:25 69.07153:10 81.06699:25 121.10056:25 135.11185:25 145.05891:12 159.07704:10 191.17712:10 207.097:25 280.29355:25 325.2616:37 339.28339:347 353.30554:25 376.3588:12 378.26138:77 384.30322:12 385.31897:25 398.3237:10 401.3429:25 452.29794:12 575.50262:12 575.52283:37 656.60126:10 663.41125:25 716.63293:65	15637	15200	14216	11204	13092	11745	10554	14697	24275	15802	12920	13021	9061	18891	11730	9858	11230	10225
678	3.606	716.557	PC O-32:2	[M+H]+		1	TRUE	9.28	716.559	C40H78NO7P	EtherPC	WSADSIWKXDGULT-UHFFFAOYSA-N	O=C(OC(COCCCCCCCC)COP(=O)([O-])OCC[N+](C)(C)C)CCCCCCCCCCCC=CCC=CCCCCCCC	420	TRUE	TRUE	TRUE		FALSE	FALSE	null	null	100	99.8	84.9	87.1	100	25.72	pos-s-43	716.55463:9075 717.55798:5993 718.56134:2018	59.05963:170 60.06247:15 60.08204:20 71.07472:10 86.0946:50 98.98657:10 104.10511:41 107.04642:10 124.99097:15 124.99881:84 146.06863:10 159.08128:15 163.07236:10 166.06602:10 184.07016:2720 184.92979:10 185.07675:25 186.07462:10 223.12163:10 384.30719:10 385.33121:10 386.34833:20 401.33569:10 417.3447:10 454.32791:15 533.49316:15 639.58087:10 640.57495:15 663.4021:10 663.58282:10 680.58978:20 68…	53582	49417	50270	37286	37333	38110	48863	40626	76866	49199	56569	64074	21950	48582	35693	42793	47763	44021
650	2.739	695.353	Unknown	[M+H]+	similar chromatogram in higher mz_665	0.857	TRUE	null	null	null	null	null	null	999	FALSE	FALSE	FALSE		FALSE	FALSE	null	null	null	null	null	null	null	15.18	pos-s-21	695.35339:6130 696.35674:4583 697.3601:1609	59.056:122 59.05923:513 74.09288:74 213.16537:49 223.04179:25 223.04808:74 271.1907:25 279.10931:49 453.1178:74 509.17673:98 510.18417:49 565.24329:49 591.33698:21 621.31348:98 622.30725:170 695.34662:49	23347	25700	24065	17617	22611	17535	15662	18162	19902	14330	12214	17891	20996	18936	21039	18049	24582	24715
651	3.976	695.354	Unknown	[M+H]+		0.857	TRUE	null	null	null	null	null	null	999	FALSE	FALSE	FALSE		FALSE	FALSE	null	null	null	null	null	null	null	10.54	pos-s-49	695.35449:3353 696.35784:2393 697.3612:1082	59.06076:439 60.64793:21 75.05913:21 237.13976:21 314.12747:21 384.29825:25 384.31476:74 401.34061:25 414.34787:24 414.37073:98 417.92609:21 465.92166:21 567.23816:21 642.5249:21 659.63989:21 695.52515:49 695.61761:122	8583	9418	8775	6365	10244	8979	4581	4803	4831	6660	6131	10075	9517	8932	8732	8668	11224	10345
680	2.196	717.612	DG 41:0	[M+Na]+		0.839	TRUE	13.63	717.637	C44H86O5	DG	BILZQHZKAWWGCM-UHFFFAOYSA-N	O=C(OCC(OC(=O)CCCCCCC)CO)CCCCCCCCCCCCCCCCCCCCCCCCCCCCCCCC	420	TRUE	TRUE	TRUE		FALSE	FALSE	null	null	99.6	99.3	9.2	75	100	4.92	pos-qc-7	717.61816:2289 718.62151:1927 719.62487:723	105.06902:74 122.08794:25 145.09802:25 162.05571:21 181.1212:21 194.10489:21 255.20627:25 333.24255:21 355.28244:25 365.28122:25 382.31818:49 384.30728:98 399.31433:25 399.32556:49 401.33868:74 417.33057:25 492.14023:21 539.42859:25 639.93323:21 663.55493:73 665.58801:21 681.58331:142 717.60541:74	62322	42812	48354	41835	45793	27143	40342	54626	61953	24723	24007	37854	37541	15080	39137	22993	44169	48509
682	4.304	718.572	PC 31:1|PC 16:0_15:1	[M+H]+		1	TRUE	8.81	718.538	C39H76NO8P	PC	UPVBGIUAKUZSSB-UHFFFAOYSA-N	O=C(OCC(OC(=O)CCCCCCCC=CCCCCC)COP(=O)([O-])OCC[N+](C)(C)C)CCCCCCCCCCCCCCC	410	TRUE	TRUE	TRUE		FALSE	FALSE	null	null	100	99.9	82.9	76.6	100	229.2	pos-qc-7	718.56897:50331 719.57232:29698 720.57568:285652	60.07717:74 60.08152:98 67.05131:21 83.08315:21 86.09664:250 104.10023:25 104.1031:49 117.07175:49 123.09616:21 124.99979:290 163.00548:25 166.06001:49 183.49696:24 183.50647:122 184.07147:15461 184.82809:49 189.07602:49 227.13625:49 240.09621:49 384.31509:170 401.34384:256 417.33011:49 419.23288:49 478.30124:24 478.31351:135 480.32581:127 563.04938:21 664.56671:49 665.58002:233 682.58307:98 683.…	332439	328814	295527	246401	249015	241998	178914	288391	437480	357201	386131	299089	217196	324590	220245	330301	195017	318177
654	3.002	695.669	Unknown	[M+H]+		1	TRUE	null	null	null	null	null	null	999	FALSE	FALSE	FALSE		FALSE	FALSE	null	null	null	null	null	null	null	9.6	pos-s-04	695.66925:3244 696.6726:2136 697.67596:958	59.05938:263 100.10916:25 338.33887:21 355.36679:98 381.37183:49 414.3541:25 599.92859:21 619.60657:158 637.58441:24 637.62689:122 661.41205:25 678.55585:21 695.64136:49	55128	49776	50102	43235	45611	44031	50645	50580	45209	53652	48672	35876	45718	26249	45628	30615	41742	37599
681	4.176	718.541	PE 34:1|PE 16:0_18:1	[M+H]+		0.857	TRUE	9.91	718.538	C39H76NO8P	PE	FHQVHHIBKUMWTI-UHFFFAOYSA-N	O=C(OCC(OC(=O)CCCCCCCC=CCCCCCCCC)COP(=O)(O)OCCN)CCCCCCCCCCCCCCC	410	TRUE	TRUE	TRUE		FALSE	FALSE	null	null	100	99.8	51.8	74.8	100	24.06	pos-s-40	718.5321:6701 719.53545:4755 720.53881:1776	55.05458:25 57.06974:49 71.08183:49 85.09755:49 95.08316:74 99.11369:25 109.09313:25 109.10193:123 111.11775:25 123.11707:74 131.08478:74 135.07994:25 135.11583:98 184.06841:98 199.14658:21 237.22026:25 239.23671:98 261.22958:25 265.24805:74 308.27634:25 313.26343:25 339.26422:25 349.30402:21 355.28812:74 384.29666:24 384.31592:253 401.32779:73 401.33621:243 575.73737:49 577.50641:2953 664.55658:…	49323	47108	48544	34259	40917	41502	28003	51709	70698	48864	60378	41521	36528	54683	40400	49516	27885	45865
605	5.156	663.458	RIKEN P-VS1 ID-7082 from Mouse_Macrophage_WT_N_F1AA	[M+H]+	found in higher mz's MsMs_625	1	TRUE	9.9	663.455		Unknown			430	TRUE	TRUE	TRUE		FALSE	FALSE	null	null	97.2	99.9	94.5	95.8	100	1075.61	pos-s-26	663.45105:265083 664.4544:134419 665.45776:12179	57.06797:168 91.05498:21 100.10987:122 147.1106:25 231.41452:21 251.03886:123 307.10242:49 327.07278:1286 332.49557:21 341.29123:49 342.31601:49 363.16071:74 364.35974:136 381.37814:334 383.12854:1582 437.83572:49 439.19629:4815 493.70438:25 493.73557:49 495.25525:13852 549.62213:74 551.31769:7140 607.37982:5395 645.6145:368 648.40936:49 663.27625:49 663.43524:3394	1978685	1942963	1898925	1492280	1588376	1564299	2082126	2602336	2073868	1746472	1963512	1607030	1795800	1690141	1527597	1382104	844706	786012
683	3.959	718.577	PC O-32:1	[M+H]+		1	TRUE	9.71	718.575	C40H80NO7P	EtherPC	LQQMWURSSDKNHJ-UHFFFAOYSA-N	O=C(OC(COCCCCCCCC)COP(=O)([O-])OCC[N+](C)(C)C)CCCCCCCCCCCC=CCCCCCCCCCC	420	TRUE	TRUE	TRUE		FALSE	FALSE	null	null	100	99.8	71.9	87.1	100	148.6	pos-s-21	718.57751:37754 719.58086:19468 720.58422:4254	59.05817:25 60.08166:98 86.09554:185 87.10104:25 104.09902:25 104.10761:98 125.00005:310 131.086:49 143.08524:25 166.05673:25 181.0817:21 183.51064:74 184.06995:9096 185.07465:130 186.07825:49 239.07581:49 367.27957:25 384.31305:398 401.34174:131 482.36478:74 535.50226:49 660.47192:21 665.58838:298 682.59155:98 683.5965:122 700.57037:49 701.61444:98 718.56476:2177	301349	293336	269915	220509	233760	236064	227944	281691	673238	287070	190977	259754	163742	377390	180914	157754	231224	174892
603	2.142	659.286	RIKEN P-VS1 ID-7005 from Mouse_Macrophage_WT_N_F1AA	[M+Na]+	adduct linked to 598_[M+H]+	0.875	TRUE	6.53	659.282		Unknown			430	TRUE	TRUE	TRUE		FALSE	FALSE	null	null	78.5	99.9	70.3	73.2	50	24.45	pos-s-19	659.28644:17299 660.28979:8414 661.29315:3074	127.05254:21 141.06787:21 227.1279:21 337.01855:25 386.20746:21 453.3443:21 509.14441:21 525.1701:49 556.92609:21 624.41559:21 657.9632:21 659.27765:1820	13719	13789	12631	8488	10241	8831	6712	11810	12061	7333	7265	6219	5913	8806	27867	7538	26408	27111
684	4.303	720.59	PC O-32:0	[M+H]+		1	TRUE	10.44	720.59	C40H82NO7P	EtherPC	AXEPEEXNGOBZFB-UHFFFAOYSA-N	O=C(OC(COCCCCCCCC)COP(=O)([O-])OCC[N+](C)(C)C)CCCCCCCCCCCCCCCCCCCCCCC	420	TRUE	TRUE	TRUE		FALSE	FALSE	null	null	100	99.8	87.2	85	100	1441.32	pos-qc-3	720.58978:259837 721.59313:124304 722.59649:24560	56.04689:49 57.06738:49 60.07634:73 86.0956:800 87.89261:21 98.98624:98 104.09904:24 104.10763:158 124.61591:25 124.99686:702 149.12663:21 166.06197:123 183.50848:193 184.07159:60189 185.07246:233 186.07607:215 186.51083:49 187.39343:74 197.78384:21 384.31473:25 464.34198:25 480.33438:49 482.34171:73 537.48969:25 537.52545:49 667.58954:98 685.6134:49 703.61682:49 718.32892:73 718.35901:98 720.583…	1202001	1206597	1052662	882186	936611	889578	858711	914291	2092694	1301730	996024	1406824	642806	1520970	897722	846504	1029198	770274
601	5.067	657.587	w/o MS2:RIKEN P-VS1 ID-6973 from Mouse_Ear_fads2KO_N_Ctr	[M+H]+		0.946	FALSE	13.55	657.581		Unknown			530	TRUE	TRUE	FALSE		FALSE	FALSE	null	null	99.2	99.6	null	null	null	2.31	pos-qc-3	657.58704:6348 658.59039:3794 659.59375:1257		101592	66479	52418	54636	38306	53650	67893	48844	61768	74499	33965	76872	25665	47112	45596	44205	33846	45493
661	3.749	701.574	Unknown	[M+H]+		1	TRUE	null	null	null	null	null	null	999	FALSE	FALSE	FALSE		FALSE	FALSE	null	null	null	null	null	null	100	34.3	pos-s-52	701.57434:18208 702.57769:17808 703.58105:8656	81.0685:98 81.07481:25 91.0516:74 95.08009:25 97.10352:49 104.74717:49 105.06912:880 109.09563:98 117.06129:49 117.06736:627 120.08212:122 122.09879:136 123.11342:98 129.06767:74 131.0826:1031 133.09856:74 141.06445:49 143.08328:128 145.09787:256 151.14502:49 155.07957:74 157.09923:123 159.11601:185 169.09895:74 171.10849:98 173.12805:160 181.09056:49 183.11105:98 185.12939:74 187.14536:191 195.1…	123734	123552	157194	96408	114711	106139	110611	145167	53669	114607	180326	114969	147260	170831	83158	146524	109990	112138
685	4.284	720.67	w/o MS2:SE 28:2/21:2	[M+H]+		0.821	FALSE	14.91	720.665	C49H82O2	BRSE	FGSYRWMFCDYZCQ-UHFFFAOYSA-N	O=C(OC1CC2=CCC3C(CCC4(C)C(CCC34)C(C=CC(C)C(C)C)C)C2(C)CC1)CCCCCCCCCC=CCC=CCCCCCC	530	TRUE	TRUE	FALSE		FALSE	FALSE	null	null	99.5	99.4	null	null	null	14.75	pos-s-25	720.67035:2050 721.6737:3177 722.67706:1505		3334	4337	6987	9717	9500	10992	3843	4730	6328	3304	14788	13101	8639	5713	4335	15548	4112	7929
663	2.412	701.619	Unknown	[M+H]+		1	TRUE	null	null	null	null	null	null	999	FALSE	FALSE	FALSE		FALSE	FALSE	null	null	null	null	null	null	100	47.15	pos-s-56	701.61359:883619 702.61694:444806 703.6203:89722	55.05199:12 55.05511:37 57.06919:61 67.05461:87 69.07009:101 71.08583:49 77.03826:37 81.06788:87 83.08028:12 83.09179:61 85.09792:61 89.53616:10 91.05225:88 95.07663:12 95.08484:103 97.10002:87 100.07746:37 102.04535:12 103.05286:103 105.06834:2513 107.08591:71 109.09921:114 111.11648:75 114.09157:61 115.05286:165 116.06052:49 117.06953:2133 119.08227:66 120.07816:187 121.10136:98 122.09633:432 1…	16706149	17851844	15210020	12705488	22501010	4848228	6483836	18498870	15658259	20997948	13782655	9430219	10521198	20945340	13141357	19776224	14206506	13165717
664	6.479	701.674	Unknown	[M+H]+		0.982	TRUE	null	null	null	null	null	null	999	FALSE	FALSE	FALSE		FALSE	FALSE	null	null	null	null	null	null	100	11.8	pos-s-35	701.67419:6301 702.67754:9541 703.6809:4867	57.06846:25 59.05939:18 67.0516:18 69.06704:18 81.0672:25 83.08344:18 91.05563:45 95.08558:39 97.0994:47 103.05653:31 105.06631:603 106.99532:18 107.08243:18 108.07943:18 109.10158:50 111.0819:18 113.09347:12 115.05383:71 117.06748:588 119.08482:83 120.07919:87 121.10239:37 122.09428:168 123.11356:25 127.05428:12 128.06067:33 129.07103:50 131.08278:723 133.09874:31 134.09137:12 135.11542:44 139.1…	32646	27846	56226	34757	47045	47347	52890	41012	46761	55085	29542	30551	26811	32760	36007	36897	23764	37874
688	6.478	721.571	DG 42:5	[M+Na]+	adduct linked to 686_[M+Na]+	1	TRUE	13.07	721.574	C45H78O5	DG	VCPZGCVKGLVDDF-UHFFFAOYSA-N	O=C(OCC(OC(=O)CCCCCCCCCCCCCCCCCC=CCC=CCC=CCC=CCC=CCC)CO)CCCCCCC	420	TRUE	TRUE	TRUE		FALSE	FALSE	null	null	100	99.8	57.8	75	100	25.26	pos-s-55	721.57159:4224 722.57494:4755 723.5783:7918	59.06005:6893 60.05962:25 107.04949:12 135.11571:25 281.11377:10 495.26053:25 639.90948:10 645.59808:25 663.63171:25 719.23065:12 721.4942:1080 721.61481:37	36841	43968	36043	27729	30081	36903	28647	40706	39549	44869	40244	25454	31299	30360	30696	24565	29165	25960
666	3.748	701.675	Unknown	[M+H]+		0.839	TRUE	null	null	null	null	null	null	999	FALSE	FALSE	FALSE		FALSE	FALSE	null	null	null	null	null	null	100	39.13	pos-s-07	701.67432:22390 702.67767:27694 703.68103:13398	69.07053:98 77.04617:25 81.06718:49 91.04757:25 91.05159:74 95.08009:25 95.08419:74 103.05367:74 105.06916:933 107.0853:49 109.09715:74 115.04929:49 117.06593:924 120.07915:129 122.0927:148 123.11665:146 126.08964:49 128.05588:49 129.06621:135 131.08113:866 133.10843:49 135.11537:74 137.13243:98 141.06631:74 143.0818:211 145.09132:49 145.09808:500 149.13524:49 151.14526:49 155.08333:98 157.0907:4…	143417	207034	155979	96557	120388	111772	121997	186686	148054	129813	177447	158394	97368	144587	99063	126229	141546	145194
598	2.141	654.331	RIKEN P-VS1 ID-6897 from Cell_C2C12_WT_N_4h50AA	[M+H]+	adduct linked to 603_[M+Na]+	0.804	TRUE	6.51	654.331		Unknown			430	TRUE	TRUE	TRUE		FALSE	FALSE	null	null	98.2	99.9	95.9	98.1	100	69.87	pos-s-15	654.33368:41663 655.33703:20522 656.34039:4391	57.06695:25 57.07013:98 59.05787:74 95.04539:21 107.04851:49 131.08383:49 131.08865:25 135.1165:21 141.0658:74 147.11433:172 151.0085:25 159.08569:49 163.06609:49 185.05293:25 199.6131:21 232.09236:21 239.04021:179 283.11282:49 285.22763:21 295.10184:49 337.02307:578 351.15936:49 393.07898:633 413.04907:74 469.10452:292 513.41766:21 525.17249:1745 581.23718:4619 637.29327:3759 654.28876:74	116326	109512	92194	71812	89598	71674	52314	95286	97464	63960	51312	47787	51705	61281	266030	56191	223728	192202
689	3.114	721.685	w/o MS2:NAGly 14:0;O(FA 28:2)	[M+H]+		0.982	TRUE	12.98	721.645	C44H81NO5	NAGly	UKMWFCLTBXRGND-UHFFFAOYSA-N	O=C(O)CNC(=O)CCCCCCC(OC(=O)CCCCCCCCCCCCCCCC=CCC=CCCCCCCC)CCCCCC	530	TRUE	TRUE	FALSE		FALSE	FALSE	null	null	85.9	99.5	null	null	null	8.32	pos-s-58	721.68518:1727 722.68853:1399 723.69189:3815	59.06095:142 364.36371:25 381.33548:12 381.37384:37 645.59564:61 645.62415:100 663.63281:72 668.57275:12 668.61267:25 721.58191:49 721.6535:49 721.68744:61	22071	26182	15204	11536	18672	21499	17709	21183	13306	15602	23245	12220	19487	13263	22304	19438	15667	23245
691	4.158	722.514	PE P-36:5|PE P-18:3_18:2	[M+H]+		1	TRUE	9.22	722.512	C41H72NO7P	EtherPE	YLTHQBQNVXHQNC-UHFFFAOYSA-N	O=C(OC(COC=CCCCCCCC=CCC=CCC=CCC)COP(=O)(O)OCCN)CCCCCCCC=CCC=CCCCCC	410	TRUE	TRUE	TRUE		FALSE	FALSE	null	null	100	99.9	24.2	36.9	100	76.46	pos-s-43	722.50079:8240 723.50414:5998 724.5075:161476	59.06179:25 95.08176:49 105.06517:21 107.08127:49 120.95605:24 120.96376:193 123.11232:49 125.09924:21 135.11247:74 161.13208:21 164.00731:357 266.28406:49 279.26178:98 284.29083:25 337.26877:122 386.24075:74 439.18976:24 439.20743:98 549.41425:21 559.49213:98 559.50208:155 581.43414:24 581.47473:203 591.16541:21 599.47162:49 646.59839:25 677.3501:25 679.44806:416 689.64368:21 720.22668:25 722.48…	75346	75066	72315	50682	56482	44767	54966	60841	67159	80941	83106	50478	45932	49706	61845	63487	43049	62539
690	3.792	722.512	PE P-36:5|PE P-16:0_20:5	[M+H]+	adduct linked to 692_[M+H]+; found in higher mz's MsMs_692	0.821	TRUE	9.35	722.512	C41H72NO7P	EtherPE	RLLOITCRNQRGJD-UHFFFAOYSA-N	O=C(OC(COC=CCCCCCCCCCCCCCC)COP(=O)(O)OCCN)CCCC=CCC=CCC=CCC=CCC=CCC	410	TRUE	TRUE	TRUE		FALSE	FALSE	null	null	100	99.8	71.9	97.8	100	68.67	pos-s-02	722.50861:13498 723.51196:8217 724.51532:5079	59.05726:25 69.07174:49 79.05581:25 81.06978:74 91.04765:25 93.07127:25 109.09872:49 113.05774:21 117.06606:49 119.08644:74 121.09785:74 129.07272:25 131.08289:98 133.09723:74 143.08533:25 147.11671:49 159.11647:49 161.1301:74 201.16327:74 259.20096:21 266.27249:122 269.18622:25 279.26636:74 313.25055:25 340.01889:21 359.25296:718 361.25589:49 362.23541:49 364.25464:412 399.32822:21 471.36945:21 …	62007	62316	56386	52084	48064	55757	38180	72438	89703	68987	61502	52500	49775	79188	58334	61587	38233	50717
671	5.126	707.708	Unknown	[M+H]+		0.821	TRUE	null	null	null	null	null	null	999	FALSE	FALSE	FALSE		FALSE	FALSE	null	null	null	null	null	null	null	5.56	pos-qc-3	707.72046:2468 708.72381:1903 709.72717:933	59.05839:122 105.06212:49 131.09256:21 332.07025:21 366.37076:49 383.38333:49 383.38885:74 401.31876:25 468.3367:21 525.38556:21 593.39557:21 631.64215:21 649.6637:200 661.48444:25 689.52966:25 697.22278:21 707.59528:497 707.69977:73	25506	28629	28060	22455	27957	28140	28892	25180	26649	28095	26134	23948	25909	27355	26747	23847	24628	23827
693	3.143	723.599	DG 42:4	[M+Na]+		1	TRUE	13.06	723.59	C45H80O5	DG	VHEGSINDELCQNS-UHFFFAOYSA-N	O=C(OCC(OC(=O)CCCCCCCCCCCCCCCCCCCCC=CCC=CCC=CCC=CCC)CO)CCCCCCC	420	TRUE	TRUE	TRUE		FALSE	FALSE	null	null	100	99.5	82.9	75	100	3.68	pos-s-55	723.59589:8063 724.59924:6550 725.6026:1830	59.05999:142 366.37912:10 645.24103:10 647.63855:97 665.63531:69 706.1261:10 721.32391:37 721.35028:37 723.58698:3795 723.6889:37	87095	95257	83100	76657	84987	58187	62340	69268	97970	100542	77827	64078	55466	70168	64481	64640	66070	68295
695	3.362	723.704	w/o MS2:NAGly 14:0;O(FA 28:1)	[M+H]+	found in higher mz's MsMs_696	1	TRUE	13.21	723.661	C44H83NO5	NAGly	QNFZWUOAOZVIFQ-UHFFFAOYSA-N	O=C(O)CNC(=O)CCCCCCC(OC(=O)CCCCCCCCCCCCCCCC=CCCCCCCCCCC)CCCCCC	530	TRUE	TRUE	FALSE		FALSE	FALSE	null	null	84.1	99.5	null	null	null	15.39	pos-s-53	723.70361:32360 724.70696:21372 725.71032:5543	59.06045:1899 83.08202:25 100.10891:98 364.33524:24 364.34863:98 366.35492:74 381.38043:255 383.39453:192 647.62897:1529 665.64014:1053 721.32532:25 721.34039:49 723.58838:1061 723.69409:663	368489	389553	366373	320572	341888	341510	402084	376580	404772	404943	389186	349339	355514	386463	363006	360242	319378	343752
699	3.874	724.524	PE P-36:4|PE P-18:2_18:2	[M+H]+		0.982	TRUE	9.34	724.528	C41H74NO7P	EtherPE	FVNYHLYERGELGH-UHFFFAOYSA-N	O=C(OC(COC=CCCCCCCC=CCC=CCCCCC)COP(=O)(O)OCCN)CCCCCCCC=CCC=CCCCCC	410	TRUE	TRUE	TRUE		FALSE	FALSE	null	null	100	99.8	60.9	89	100	9.56	pos-s-52	724.52228:12375 725.52563:7420 726.52899:3637	59.05941:122 67.05847:49 81.06711:74 95.08131:49 97.09922:49 107.07928:25 107.0909:49 109.0984:98 121.09435:49 133.09511:49 135.1199:74 139.11436:21 151.10512:49 263.22275:25 263.23413:49 290.27066:24 290.28738:122 303.26822:49 308.29608:49 335.22598:24 335.24396:290 337.24072:48 337.26392:1874 361.24545:49 384.32379:49 388.22903:48 388.25394:646 390.25562:49 390.28055:98 460.26025:25 460.28735:2…	64857	66261	59664	45801	52372	53264	32935	36857	65165	86646	70222	65979	27591	57167	79666	71164	42590	61350
698	4.133	724.523	PE P-36:4|PE P-16:0_20:4	[M+H]+	adduct linked to 697_[M+H]+	1	TRUE	9.73	724.528	C41H74NO7P	EtherPE	YITZQGLIICATLN-UHFFFAOYSA-N	O=C(OC(COC=CCCCCCCCCCCCCCC)COP(=O)(O)OCCN)CCCCCCC=CCC=CCC=CCC=CCC	410	TRUE	TRUE	TRUE		FALSE	FALSE	null	null	100	99.8	85.9	94.2	100	445.41	pos-s-25	724.52881:410289 725.53216:198599 726.53552:84475	55.01541:25 55.05289:238 57.03197:241 57.06694:148 59.05785:195 67.0488:49 67.0534:842 69.03272:122 69.06887:468 71.08579:144 75.04616:49 79.05273:539 81.06413:97 81.06792:1098 83.04963:123 83.08544:209 85.06433:137 85.09669:98 91.05236:478 93.0679:777 95.04256:25 95.08361:719 97.06284:340 97.09602:174 103.03738:98 105.06855:791 107.08323:840 109.06575:73 109.09946:583 111.07236:49 111.11526:123 …	2121754	2195900	1838940	1724124	1766054	1523662	1420927	2139047	2750325	1968617	2230364	1450071	1612531	1984364	1683710	1881499	1534059	1849479
[truncated: 366 more rows]
[truncated: 23 more columns]

## Sheet: Table S2
Table S2 Lipids identified in negative mode
[truncated: 988 more rows]
[truncated: 23 more columns]

## Sheet: Table S3
Table S3 Lipids and lipid species identified in pig LT during freezing process
Metabolite name	Adduct type	Average Rt(min)	Average Mz	S/N average	Reference m/z	Formula	Class	INCHIKEY	SMILES	m/z matched	MS/MS matched	Total score	Fragment presence %	MS1 isotopic spectrum	MS/MS spectrum	QC-1	QC-2	QC-3	QC-4	QC-5	QC-6	T1-1	T1-2	T1-3	T1-4	T1-5	T2-1	T2-2	T2-3	T2-4	T2-5	T3-1	T3-2	T3-3	T3-4	T3-5	T4-1	T4-2	T4-3	T4-4	T4-5	T5-1	T5-2	T5-3	T5-4	T5-5	T6-1	T6-2	T6-3
[truncated: 689 more rows]
[truncated: 8 more columns]

## Sheet: Table S4
Table S4 Signficant changed lipids in pork during freezing process ( p<0.05)
[truncated: 129 more rows]

[truncated: 4 more sheets: Table S5, Table S6, Table S7, Table S8]
